# Supplementary material for: Disentangling behavioral determinants of seasonal influenza vaccination in post-corona era: An integrated model approach
Source: PLoS One. 2025 May 15;20(5):e0323184. doi: 10.1371/journal.pone.0323184 (PMC12080773; doi:10.1371/journal.pone.0323184)
Supplement: S1 File — (CSV) [file pone.0323184.s001.csv]

EXAMIN_YEAR	DONG_TY_CODE	HOUSE_TY_CODE	kstrata	wt_h	wt_p	mbhld_co	rspns_adult_co	fma_19z3	fma_04z1	fma_12z1	fma_13z1	fma_14z1	fma_24z2	nue_01z1	fmb_01z1	qoa_01z1	sma_01z1	smc_08z2	smc_09z2	smc_10z2	sma_03z2	smb_01z1	sma_36z1	sma_37z1	sma_08z1	sma_11z1	smd_02z3	smd_01z3	dra_01z1	drb_01z3	drb_03z1	drb_16z1	drb_04z1	drb_05z1	drg_01z1	sfa_02z3	sfb_05z2	sfa_12z2	sfa_06z2	sfb_03z2	sfa_14z1	pha_04z1	pha_05z1	pha_06z1	pha_07z1	pha_08z1	pha_09z1	phb_01z1	phb_02z1
2022	1	1	23	136.93601	94.38397	2	2	4	3	2	88888	200	88	1	2	3	3	2	8	3	8	888	2	8	2	8	8	8	2	8	8	88	8	8	8	1	8	5	1	8	1	0	88	88	0	88	88	4	2
2022	1	1	23	136.93601	115.25888	2	2	4	3	2	88888	200	88	1	2	3	2	2	8	3	1	10	2	8	2	8	2	4	2	8	8	88	8	8	8	6	8	5	6	8	1	0	88	88	6	2	40	1	0
2022	1	1	23	136.93601	115.25888	2	2	2	3	2	88888	50	88	3	2	3	2	2	8	3	3	888	2	8	2	8	8	8	1	1	8	88	8	8	8	1	8	6	1	8	1	0	88	88	0	88	88	0	88
2022	1	1	23	136.93601	94.38397	2	2	2	3	2	88888	50	88	3	2	4	3	2	8	3	8	888	2	8	2	8	8	8	2	8	8	88	8	8	8	1	8	2	1	8	1	0	88	88	0	88	88	1	0
2022	1	1	23	136.93601	164.9357	2	2	5	3	2	88888	200	88	2	1	3	2	1	1	1	1	15	1	3	1	1	1	4	1	6	4	88	8	4	1	6	2	4	1	8	1	0	88	88	0	88	88	1	0
2022	1	1	23	136.93601	94.38397	2	2	5	3	2	88888	200	88	2	1	4	1	1	2	2	2	888	2	8	2	8	1	3	1	6	3	88	8	5	1	1	8	4	1	8	1	0	88	88	0	88	88	0	88
2022	1	1	23	136.93601	94.38397	1	1	1	3	2	88888	100	88	1	2	2	3	2	8	3	8	888	2	8	2	8	8	8	1	1	8	88	8	8	8	1	8	6	1	8	1	0	88	88	2	1	0	3	0
2022	1	1	23	136.93601	94.38397	1	1	5	3	2	88888	500	88	1	1	3	3	2	8	2	8	888	2	8	2	8	8	8	1	2	1	88	8	2	2	1	8	5	1	8	1	0	88	88	0	88	88	5	1
2022	1	2	24	309.94863	260.8834	2	2	2	3	1	15000	88888	88	1	2	2	2	2	8	1	3	888	2	8	2	8	8	8	1	4	1	88	1	8	2	6	2	6	1	8	1	2	0	30	1	0	30	6	0
2022	1	2	24	309.94863	282.87902	2	2	2	3	1	15000	88888	88	1	2	3	3	2	8	3	8	888	2	8	2	8	8	8	1	1	8	88	8	8	8	1	8	4	1	8	1	0	88	88	2	1	0	6	0
2022	1	2	24	309.94863	213.63396	3	3	4	3	2	88888	500	88	1	2	2	3	2	8	3	8	888	2	8	2	8	8	8	1	3	1	88	8	1	2	6	2	5	1	8	1	0	88	88	5	0	40	4	0
2022	1	2	24	309.94863	373.32471	3	3	4	3	2	88888	500	88	1	2	3	3	2	8	2	8	888	2	8	2	8	8	8	1	3	1	88	8	1	2	6	2	6	1	8	1	0	88	88	1	0	20	2	0
2022	1	2	24	309.94863	260.8834	3	3	4	3	2	88888	500	88	1	2	3	2	2	8	3	3	888	2	8	2	8	8	8	1	5	2	88	2	8	2	6	2	4	1	8	1	0	88	88	4	1	0	5	1
2022	1	2	24	309.94863	374.9408	4	2	4	3	1	6000	88888	88	2	2	3	3	2	8	2	8	888	2	8	2	8	8	8	1	2	2	88	1	8	2	6	2	6	1	8	1	0	88	88	1	0	10	7	0
2022	1	2	24	309.94863	393.15626	4	2	4	3	1	6000	88888	88	2	2	3	3	2	8	2	8	888	2	8	2	8	8	8	2	8	8	88	8	8	8	6	8	6	1	8	1	1	1	0	0	88	88	2	0
2022	1	2	24	309.94863	213.63396	2	2	2	3	2	88888	500	88	1	2	3	3	2	8	3	8	888	2	8	2	8	8	8	1	3	1	88	8	1	2	1	8	4	1	8	1	2	1	50	0	88	88	2	0
2022	1	2	24	309.94863	260.8834	2	2	2	3	2	88888	500	88	1	2	2	3	2	8	3	8	888	2	8	2	8	8	8	1	4	1	88	2	8	2	6	2	4	1	8	1	6	1	0	0	88	88	7	1
2022	1	2	24	309.94863	424.31853	3	3	4	3	1	7000	88888	88	1	1	3	3	2	8	2	8	888	2	8	2	8	8	8	1	2	1	88	8	2	2	6	2	5	1	8	1	2	1	0	1	0	30	3	1
2022	1	2	24	309.94863	617.52057	3	3	4	3	1	7000	88888	88	1	1	1	3	2	8	2	8	888	2	8	2	8	8	8	1	2	2	88	8	2	2	1	8	3	1	8	1	3	1	20	0	88	88	7	0
2022	1	2	24	309.94863	800.6382	2	2	4	3	1	5000	88888	88	1	1	4	3	2	8	3	8	888	2	8	2	8	8	8	1	2	1	88	1	8	2	6	2	5	1	8	1	1	0	30	0	88	88	1	0
2022	1	2	24	309.94863	373.32471	4	2	4	3	2	88888	1000	88	1	3	2	3	2	8	2	8	888	2	8	2	8	8	8	1	4	1	88	8	1	2	6	2	5	1	8	1	2	0	40	0	88	88	2	0
2022	1	2	24	309.94863	408.89779	4	2	4	3	2	88888	1000	88	1	3	2	3	2	8	2	8	888	2	8	2	8	8	8	1	5	4	88	4	8	2	6	2	5	1	8	1	0	88	88	0	88	88	5	0
2022	1	2	24	309.94863	395.81883	4	4	4	3	2	88888	1000	88	1	2	1	3	1	2	3	8	888	2	8	2	8	8	8	1	4	3	88	3	8	2	6	2	4	1	8	2	5	1	20	0	88	88	7	1
2022	1	2	24	309.94863	395.81883	4	4	4	3	2	88888	1000	88	1	2	1	3	1	2	3	8	888	2	8	2	8	8	8	1	4	1	88	2	8	2	6	2	4	1	8	1	5	2	0	0	88	88	7	1
2022	1	2	24	309.94863	282.87902	4	4	4	3	2	88888	1000	88	1	2	2	3	1	2	2	8	888	2	8	2	8	8	8	1	4	1	88	8	1	2	6	2	4	1	8	1	1	2	0	2	1	0	2	1
2022	1	2	24	309.94863	303.99047	4	4	4	3	2	88888	1000	88	1	2	3	2	2	8	2	1	4	1	3	2	8	1	3	1	6	3	88	4	8	1	6	2	1	1	8	1	0	88	88	2	1	0	2	1
2022	1	2	24	309.94863	393.15626	2	2	4	3	1	20000	88888	88	1	2	3	3	2	8	2	8	888	2	8	2	8	8	8	1	1	8	88	8	8	8	1	8	6	1	8	1	0	88	88	1	0	30	7	0
2022	1	2	24	309.94863	374.9408	2	2	4	3	1	20000	88888	88	1	2	3	2	2	8	2	3	888	2	8	2	8	8	8	1	5	3	88	4	8	1	6	2	4	1	8	1	1	0	15	0	88	88	3	0
2022	1	2	24	309.94863	374.9408	1	1	4	3	2	88888	1000	88	1	3	2	2	2	8	2	3	888	2	8	2	8	8	8	1	5	1	88	1	8	2	6	2	2	1	8	1	0	88	88	2	0	30	3	0
2022	1	2	24	309.94863	374.9408	1	1	1	3	1	2100	88888	88	1	2	3	2	2	8	2	1	20	2	8	2	8	2	3	1	2	1	88	1	8	2	1	8	3	6	2	1	0	88	88	0	88	88	7	0
2022	1	2	24	309.94863	320.45094	3	3	5	3	2	88888	130	88	1	1	4	3	1	1	3	8	888	2	8	2	8	8	8	2	8	8	88	8	8	8	1	8	5	1	8	1	0	88	88	3	0	10	3	0
2022	1	2	24	309.94863	562.41121	3	3	5	3	2	88888	130	88	1	1	3	2	1	2	3	1	12	2	8	2	8	2	4	1	1	8	88	8	8	8	1	8	3	1	8	1	0	88	88	0	88	88	7	0
2022	1	2	24	309.94863	213.63396	2	2	5	1	1	1000	88888	88	2	2	4	3	2	8	3	8	888	2	8	2	8	8	8	1	1	8	88	8	8	8	1	8	2	1	8	1	0	88	88	0	88	88	4	0
2022	1	2	24	309.94863	395.81883	2	2	5	1	1	1000	88888	88	2	2	2	2	2	8	2	1	12	2	8	2	8	2	4	2	8	8	88	8	8	8	1	8	3	1	8	2	5	1	30	0	88	88	6	0
2022	1	2	24	309.94863	213.63396	2	2	2	3	2	88888	400	88	1	1	3	3	2	8	3	8	888	2	8	2	8	8	8	1	5	3	88	8	4	1	1	8	3	1	8	1	0	88	88	3	0	30	5	2
2022	1	2	24	309.94863	260.8834	2	2	2	3	2	88888	400	88	1	1	1	2	2	8	1	1	20	2	8	2	8	2	4	1	6	4	88	5	8	2	6	2	1	1	8	6	0	88	88	0	88	88	6	1
2022	1	2	24	309.94863	213.63396	1	1	1	3	2	88888	100	88	2	2	3	3	2	8	3	8	888	2	8	2	8	8	8	2	8	8	88	8	8	8	1	8	4	1	8	1	0	88	88	0	88	88	7	0
2022	1	2	24	309.94863	395.81883	3	3	5	2	2	88888	300	88	2	2	1	3	1	1	2	8	888	2	8	2	8	8	8	1	4	1	88	1	8	2	1	8	6	1	8	3	0	88	88	0	88	88	7	1
2022	1	2	24	309.94863	395.81883	3	3	5	2	2	88888	300	88	2	2	3	2	1	2	2	1	10	1	2	1	2	1	4	1	1	8	88	8	8	8	6	8	6	6	8	1	7	0	10	0	88	88	0	88
2022	1	2	24	309.94863	282.87902	3	3	5	2	2	88888	300	88	2	2	3	1	2	8	2	3	888	2	8	2	8	8	8	1	1	8	88	8	8	8	1	8	3	1	8	1	0	88	88	0	88	88	7	2
2022	1	2	24	309.94863	213.63396	1	1	1	3	2	88888	150	88	1	2	3	3	2	8	2	8	888	2	8	2	8	8	8	1	2	1	88	8	1	2	1	8	5	1	8	1	0	88	88	0	88	88	6	0
2022	1	2	24	309.94863	393.15626	2	2	4	3	1	8000	88888	88	1	2	3	3	2	8	2	8	888	2	8	2	8	8	8	1	4	2	88	8	2	2	6	2	3	1	8	1	4	1	0	0	88	88	5	0
2022	1	2	24	309.94863	374.9408	2	2	4	3	1	8000	88888	88	1	2	2	2	2	8	2	1	12	1	2	1	2	1	3	1	2	2	88	1	8	2	4	2	6	1	8	1	2	1	30	5	0	20	5	0
2022	1	2	24	309.94863	393.15626	2	2	4	3	1	15000	88888	88	1	2	4	1	2	8	2	3	888	2	8	2	8	8	8	1	1	8	88	8	8	8	6	8	6	1	8	1	0	88	88	0	88	88	3	2
2022	1	2	24	309.94863	303.99047	2	2	4	3	1	15000	88888	88	1	2	5	3	2	8	2	8	888	2	8	2	8	8	8	1	1	8	88	8	8	8	6	8	6	1	8	1	0	88	88	0	88	88	7	0
2022	1	2	24	309.94863	455.98571	3	3	4	3	1	10000	88888	88	1	2	2	2	2	8	2	3	888	2	8	2	8	8	8	1	4	4	88	3	8	2	6	2	4	1	8	1	1	3	0	0	88	88	7	0
2022	1	2	24	309.94863	320.45094	3	3	4	3	1	10000	88888	88	1	2	2	3	2	8	2	8	888	2	8	2	8	8	8	1	2	1	88	8	1	2	6	2	3	1	8	1	1	0	10	3	0	30	7	0
2022	1	2	24	309.94863	282.87902	3	3	4	3	1	10000	88888	88	1	2	3	3	2	8	2	8	888	2	8	2	8	8	8	1	4	1	88	8	1	2	1	8	5	1	8	1	3	1	0	0	88	88	3	0
2022	1	2	24	309.94863	303.99047	3	3	4	3	1	10000	88888	88	1	2	2	3	2	8	2	8	888	2	8	2	8	8	8	1	6	1	88	3	8	2	6	2	3	1	8	1	4	0	50	4	0	20	4	0
2022	1	2	24	309.94863	395.81883	3	3	4	3	1	10000	88888	88	1	2	2	2	2	8	3	2	888	2	8	2	8	1	4	1	4	4	88	3	8	2	1	8	4	1	8	1	0	88	88	0	88	88	4	0
2022	1	2	24	309.94863	303.99047	4	4	4	3	1	2000	88888	88	2	2	3	2	1	2	2	3	888	2	8	2	8	8	8	1	2	1	88	1	8	2	1	8	6	1	8	1	0	88	88	0	88	88	7	0
2022	1	2	24	309.94863	282.87902	4	4	4	3	1	2000	88888	88	2	2	4	3	2	8	2	8	888	2	8	2	8	8	8	1	3	1	88	8	1	2	1	8	6	1	8	1	0	88	88	0	88	88	3	0
2022	1	2	24	309.94863	395.81883	4	4	4	3	1	2000	88888	88	2	2	2	3	2	8	3	8	888	2	8	1	1	2	4	1	1	8	88	8	8	8	1	8	6	1	8	1	2	0	28	0	88	88	3	3
2022	1	2	24	309.94863	411.68038	4	4	4	3	1	2000	88888	88	2	2	2	3	2	8	2	8	888	2	8	2	8	8	8	1	1	8	88	8	8	8	1	8	6	1	8	1	4	0	20	4	1	0	7	1
2022	1	2	24	309.94863	282.87902	1	1	4	3	1	10000	88888	88	1	1	2	3	2	8	2	8	888	2	8	2	8	8	8	2	8	8	88	8	8	8	6	8	3	1	8	1	0	88	88	0	88	88	3	1
2022	1	2	24	309.94863	303.99047	2	2	4	3	1	3000	88888	88	1	3	4	3	2	8	2	8	888	2	8	2	8	8	8	1	4	5	14	4	8	2	6	2	6	1	8	1	0	88	88	0	88	88	0	88
2022	1	2	24	309.94863	282.87902	2	2	4	3	1	3000	88888	88	1	3	3	3	2	8	3	8	888	2	8	2	8	8	8	1	3	1	88	8	1	2	1	8	6	1	8	1	0	88	88	0	88	88	7	1
2022	1	2	24	309.94863	373.32471	2	2	2	3	1	10000	88888	88	1	2	2	3	2	8	2	8	888	2	8	2	8	8	8	1	4	3	88	8	3	1	6	2	6	1	8	1	3	0	30	4	1	30	7	0
2022	1	2	24	309.94863	374.9408	2	2	2	3	1	10000	88888	88	1	2	3	2	2	8	2	3	888	2	8	1	1	2	3	1	3	4	88	3	8	2	6	2	2	1	8	1	0	88	88	1	1	30	2	0
2022	1	2	24	309.94863	395.81883	4	4	4	3	1	3500	88888	88	2	1	3	3	2	8	3	8	888	2	8	2	8	8	8	1	1	8	88	8	8	8	1	8	6	1	8	1	2	0	10	0	88	88	0	88
2022	1	2	24	309.94863	282.87902	4	4	4	3	1	3500	88888	88	2	1	3	3	2	8	3	8	888	2	8	2	8	8	8	1	1	8	88	8	8	8	6	8	5	1	8	1	0	88	88	0	88	88	0	88
2022	1	2	24	309.94863	303.99047	4	4	4	3	1	3500	88888	88	2	1	2	2	2	8	2	1	10	1	3	2	8	1	4	1	5	5	14	4	8	2	6	2	3	1	8	1	0	88	88	0	88	88	6	0
2022	1	2	24	309.94863	395.81883	4	4	4	3	1	3500	88888	88	2	1	3	3	2	8	2	8	888	2	8	2	8	8	8	1	4	3	88	1	8	1	6	2	2	6	2	2	0	88	88	0	88	88	7	1
2022	1	2	24	309.94863	408.89779	4	2	4	3	2	88888	800	88	1	2	1	2	2	8	2	3	888	1	3	2	8	8	8	1	5	1	88	2	8	2	6	2	2	1	8	1	0	88	88	0	88	88	5	0
2022	1	2	24	309.94863	373.32471	4	2	4	3	2	88888	800	88	1	2	2	3	2	8	2	8	888	2	8	2	8	8	8	1	5	5	10	8	4	2	1	8	3	1	8	1	0	88	88	2	0	30	5	1
2022	1	1	1	391.60011	269.91273	1	1	1	3	2	88888	400	88	2	1	2	3	2	8	2	8	888	2	8	2	8	8	8	1	2	2	88	8	2	2	1	8	2	1	8	1	0	88	88	0	88	88	7	1
2022	1	1	1	391.60011	269.91273	1	1	1	3	2	88888	200	88	1	1	4	3	2	8	3	8	888	2	8	2	8	8	8	1	2	1	88	8	1	2	6	2	3	1	8	1	0	88	88	0	88	88	2	1
2022	1	1	1	391.60011	329.60935	2	2	2	3	2	88888	50	88	2	2	4	2	2	8	3	1	20	2	8	2	8	1	3	1	1	8	88	8	8	8	1	8	6	1	8	1	0	88	88	0	88	88	7	0
2022	1	1	1	391.60011	269.91273	2	2	2	3	2	88888	50	88	2	2	3	3	1	2	3	8	888	2	8	2	8	8	8	1	1	8	88	8	8	8	1	8	6	1	8	1	0	88	88	0	88	88	0	88
2022	1	1	1	391.60011	329.60935	2	2	2	1	2	88888	50	88	3	2	2	2	2	8	3	3	888	2	8	2	8	8	8	1	1	8	88	8	8	8	1	8	6	1	8	1	0	88	88	0	88	88	4	2
2022	1	1	1	391.60011	269.91273	2	2	2	1	2	88888	50	88	3	2	4	3	2	8	3	8	888	2	8	2	8	8	8	1	4	1	88	8	2	2	1	8	6	1	8	1	0	88	88	0	88	88	3	0
2022	1	1	1	391.60011	473.71353	3	1	5	3	1	2500	88888	88	2	1	4	3	2	8	3	8	888	2	8	2	8	8	8	1	1	8	88	8	8	8	6	8	6	1	8	1	7	0	30	0	88	88	7	0
2022	1	1	1	391.60011	780.19742	3	3	3	3	2	88888	210	88	1	2	3	3	2	8	3	8	888	2	8	1	1	1	1	1	4	2	88	8	2	1	1	8	6	1	8	1	3	1	0	0	88	88	7	1
2022	1	1	1	391.60011	780.19742	3	3	3	3	2	88888	210	88	1	2	3	3	2	8	1	8	888	2	8	2	8	8	8	1	5	5	14	8	4	1	6	2	3	1	8	1	1	1	0	0	88	88	7	1
2022	1	1	1	391.60011	269.91273	1	1	1	3	2	88888	60	88	3	2	5	3	2	8	3	8	888	2	8	2	8	8	8	2	8	8	88	8	8	8	1	8	4	1	8	1	0	88	88	0	88	88	7	0
2022	1	1	1	391.60011	471.6717	2	2	6	1	2	88888	80	88	1	3	3	1	2	8	3	3	888	2	8	2	8	8	8	1	4	4	88	8	3	1	1	8	5	1	8	5	4	0	30	0	88	88	4	0
2022	1	1	1	391.60011	269.91273	2	2	6	1	2	88888	80	88	1	3	4	3	2	8	3	8	888	2	8	2	8	8	8	2	8	8	88	8	8	8	1	8	6	1	8	1	0	88	88	0	88	88	0	88
2022	1	1	1	391.60011	269.91273	2	2	3	3	2	88888	70	88	2	2	1	3	2	8	2	8	888	2	8	2	8	8	8	2	8	8	88	8	8	8	1	8	6	1	8	1	0	88	88	7	1	0	7	1
2022	1	1	1	391.60011	269.91273	2	2	3	3	2	88888	70	88	2	2	3	3	2	8	2	8	888	2	8	2	8	8	8	2	8	8	88	8	8	8	6	8	6	1	8	1	0	88	88	0	88	88	7	0
2022	1	1	1	391.60011	659.21871	2	2	5	3	2	88888	150	88	2	2	3	1	2	8	3	3	888	2	8	2	8	8	8	1	6	2	88	1	8	2	1	8	4	1	8	1	0	88	88	0	88	88	7	0
2022	1	1	1	391.60011	329.60935	2	2	2	3	2	88888	500	88	1	2	3	3	2	8	3	8	888	2	8	2	8	8	8	1	5	5	14	4	8	1	1	8	4	1	8	1	0	88	88	3	0	30	2	0
2022	1	1	1	391.60011	357.3994	2	2	2	3	2	88888	500	88	1	2	2	3	2	8	2	8	888	2	8	2	8	8	8	1	1	8	88	8	8	8	1	8	6	1	8	1	0	88	88	0	88	88	3	1
2022	1	1	1	391.60011	802.77823	3	2	4	3	2	88888	300	88	1	3	2	3	2	8	3	8	888	2	8	2	8	8	8	1	4	2	88	8	3	2	1	8	6	1	8	1	4	1	0	4	0	40	7	1
2022	1	1	1	391.60011	357.3994	2	2	4	3	1	3000	88888	88	2	1	3	3	2	8	1	8	888	2	8	2	8	8	8	1	1	8	88	8	8	8	1	8	3	1	8	1	0	88	88	0	88	88	4	1
2022	1	1	1	391.60011	520.13161	2	2	4	3	1	3000	88888	88	2	1	3	3	2	8	2	8	888	2	8	2	8	8	8	1	4	1	88	8	1	2	1	8	5	1	8	1	0	88	88	0	88	88	5	0
2022	1	1	1	391.60011	329.60935	1	1	1	3	2	88888	100	88	3	1	2	3	2	8	2	8	888	2	8	2	8	8	8	1	4	1	88	1	8	2	5	2	6	1	8	1	0	88	88	4	1	30	7	0
2022	1	1	1	391.60011	329.60935	2	2	2	3	2	88888	200	88	2	1	3	2	2	8	2	3	888	2	8	2	8	8	8	1	6	5	14	5	8	1	1	8	3	1	8	1	0	88	88	0	88	88	7	0
2022	1	1	1	391.60011	269.91273	2	2	2	3	2	88888	200	88	2	1	2	3	2	8	2	8	888	2	8	2	8	8	8	1	1	8	88	8	8	8	1	8	2	1	8	1	0	88	88	0	88	88	4	0
2022	1	2	2	300.83741	362.3505	2	2	2	3	2	88888	1000	88	1	3	1	3	2	8	2	8	888	2	8	2	8	8	8	1	5	3	88	8	2	2	6	2	4	1	8	1	3	0	50	0	88	88	7	0
2022	1	2	2	300.83741	396.87787	2	2	2	3	2	88888	1000	88	1	3	2	3	2	8	2	8	888	2	8	2	8	8	8	1	4	4	88	4	8	2	6	2	4	1	8	1	0	88	88	0	88	88	5	0
2022	1	2	2	300.83741	381.59908	4	2	4	3	1	10000	88888	88	1	2	2	3	2	8	3	8	888	2	8	2	8	8	8	1	1	8	88	8	8	8	6	8	4	1	8	1	0	88	88	2	0	30	4	0
2022	1	2	2	300.83741	363.91908	4	2	4	3	1	10000	88888	88	1	2	2	3	2	8	1	8	888	2	8	2	8	8	8	1	3	3	88	1	8	2	6	2	5	1	8	1	2	2	0	2	2	0	6	1
2022	1	2	2	300.83741	274.56354	3	3	4	3	1	20000	88888	88	1	3	1	3	2	8	3	8	888	2	8	2	8	8	8	2	8	8	88	8	8	8	6	8	4	1	8	1	0	88	88	1	0	30	7	0
2022	1	2	2	300.83741	396.87787	3	3	4	3	1	20000	88888	88	1	3	3	2	2	8	2	1	10	2	8	1	1	2	4	1	4	4	88	3	8	2	1	8	4	1	8	1	1	1	0	1	1	0	5	0
2022	1	2	2	300.83741	295.05439	3	3	4	3	1	20000	88888	88	1	3	2	3	2	8	2	8	888	2	8	2	8	8	8	1	6	1	88	1	8	2	6	2	6	1	8	1	3	2	0	4	1	0	7	0
2022	1	2	2	300.83741	399.57866	2	2	5	3	2	88888	0	88	2	2	1	3	2	8	3	8	888	2	8	2	8	8	8	1	5	1	88	8	1	2	6	2	6	1	8	1	1	0	30	3	0	50	5	0
2022	1	2	2	300.83741	274.56354	2	2	5	3	2	88888	0	88	2	2	2	3	2	8	3	8	888	2	8	2	8	8	8	1	2	1	88	8	1	2	6	2	6	1	8	1	3	0	50	7	1	0	7	0
2022	1	2	2	300.83741	763.19815	4	2	4	3	1	10000	88888	88	1	2	3	3	2	8	2	8	888	2	8	2	8	8	8	1	5	3	88	8	4	1	6	2	6	1	8	1	1	0	30	1	0	30	5	0
2022	1	2	2	300.83741	311.031	4	3	7	3	2	88888	230	88	1	1	3	3	2	8	3	8	888	2	8	2	8	8	8	1	2	1	88	8	1	2	1	8	3	1	8	1	0	88	88	5	0	40	6	1
2022	1	2	2	300.83741	379.82175	4	3	7	3	2	88888	230	88	1	1	3	3	2	8	2	8	888	2	8	2	8	8	8	1	4	3	88	3	8	2	6	2	1	1	8	1	0	88	88	2	0	40	5	1
2022	1	2	2	300.83741	381.59908	1	1	1	3	7	77777	77777	8	1	2	2	3	2	8	1	8	888	2	8	2	8	8	8	1	2	2	88	8	2	2	6	2	4	1	8	1	2	1	0	2	1	0	3	0
2022	1	2	2	300.83741	362.3505	2	2	4	3	1	19000	88888	88	1	1	2	3	2	8	3	8	888	2	8	2	8	8	8	1	5	1	88	8	1	2	6	2	5	1	8	1	0	88	88	0	88	88	2	2
2022	1	2	2	300.83741	363.91908	2	2	4	3	1	19000	88888	88	1	1	3	2	2	8	2	3	888	2	8	2	8	8	8	1	5	2	88	3	8	2	6	2	6	1	8	1	0	88	88	0	88	88	4	0
2022	1	2	2	300.83741	792.98761	3	3	6	3	2	88888	600	88	1	2	3	3	2	8	3	8	888	2	8	2	8	8	8	1	4	1	88	8	2	2	6	2	6	1	8	1	0	88	88	0	88	88	2	0
2022	1	2	2	300.83741	274.56354	2	2	2	3	2	88888	300	88	2	1	3	3	2	8	2	8	888	2	8	2	8	8	8	1	3	2	88	8	2	2	1	8	3	1	8	1	1	0	20	0	88	88	3	0
2022	1	2	2	300.83741	253.2145	2	2	2	3	2	88888	300	88	2	1	3	2	2	8	3	2	888	2	8	2	8	1	2	1	5	2	88	2	8	2	6	2	6	1	8	1	0	88	88	0	88	88	7	2
2022	1	2	2	300.83741	362.3505	4	3	4	3	1	9000	88888	88	1	2	2	3	2	8	2	8	888	2	8	2	8	8	8	1	1	8	88	8	8	8	6	8	2	1	8	1	1	0	50	1	0	40	2	1
2022	1	2	2	300.83741	396.87787	4	3	4	3	1	9000	88888	88	1	2	2	3	2	8	2	8	888	2	8	2	8	8	8	1	4	3	88	3	8	2	6	2	4	1	8	1	3	0	50	3	0	50	4	0
2022	1	2	2	300.83741	396.87787	4	3	4	3	1	9000	88888	88	1	2	2	2	2	8	1	3	888	2	8	2	8	8	8	1	4	3	88	4	8	1	3	2	3	1	8	1	0	88	88	0	88	88	1	0
2022	1	2	2	300.83741	362.3505	2	2	4	3	1	10000	88888	88	1	2	3	3	2	8	2	8	888	2	8	2	8	8	8	1	3	1	88	8	1	2	6	2	4	1	8	1	0	88	88	0	88	88	1	0
2022	1	2	2	300.83741	363.91908	2	2	4	3	1	10000	88888	88	1	2	2	3	2	8	2	8	888	2	8	2	8	8	8	1	5	2	88	2	8	2	6	2	6	1	8	1	0	88	88	1	0	50	5	0
2022	1	1	1	391.60011	494.41403	3	3	4	3	2	88888	600	88	1	2	2	2	2	8	2	1	12	2	8	2	8	2	4	1	6	5	14	4	8	2	1	8	5	6	2	1	0	88	88	0	88	88	7	1
2022	1	1	1	391.60011	536.09911	3	3	4	3	2	88888	600	88	1	2	3	3	2	8	3	8	888	2	8	2	8	8	8	2	8	8	88	8	8	8	1	8	3	1	8	1	0	88	88	0	88	88	7	1
2022	1	1	1	391.60011	800.6382	4	4	4	3	2	88888	700	88	1	1	2	2	1	1	3	1	5	1	3	2	8	2	4	1	4	5	14	3	8	2	6	2	5	1	8	1	1	2	0	0	88	88	4	0
2022	1	1	1	391.60011	807.30879	4	4	4	3	2	88888	700	88	1	1	3	2	1	1	2	1	7	2	8	2	8	2	4	1	4	4	88	3	8	2	1	8	2	1	8	1	0	88	88	0	88	88	4	1
2022	1	1	1	391.60011	384.07236	2	2	2	3	2	88888	1000	88	1	1	3	2	2	8	2	3	888	2	8	2	8	8	8	1	4	3	88	3	8	1	6	2	3	6	2	1	0	88	88	0	88	88	5	1
2022	1	1	1	391.60011	357.3994	2	2	2	3	2	88888	1000	88	1	1	2	2	2	8	2	1	20	2	8	2	8	1	3	2	8	8	88	8	8	8	1	8	2	1	8	1	0	88	88	0	88	88	5	0
2022	1	1	1	391.60011	822.15299	3	3	4	3	2	88888	400	88	1	1	2	2	2	8	2	2	888	2	8	2	8	2	4	1	1	8	88	8	8	8	1	8	5	1	8	1	0	88	88	0	88	88	1	1
2022	1	1	1	391.60011	384.07236	1	1	1	3	2	88888	200	88	1	2	2	2	2	8	2	1	20	2	8	2	8	2	3	1	3	2	88	3	8	2	1	8	2	1	8	1	0	88	88	0	88	88	7	1
2022	1	2	2	300.83741	362.3505	3	2	4	3	2	88888	250	88	1	2	2	2	2	8	3	3	888	2	8	2	8	8	8	1	3	5	10	8	5	1	6	2	5	1	8	1	0	88	88	0	88	88	5	0
2022	1	2	2	300.83741	396.87787	3	2	4	3	2	88888	250	88	1	2	3	1	2	8	2	3	888	2	8	2	8	8	8	1	4	5	17	5	8	2	6	2	3	1	8	1	0	88	88	0	88	88	3	1
2022	1	2	2	300.83741	362.3505	2	2	2	3	1	12000	88888	88	1	3	2	3	2	8	2	8	888	2	8	2	8	8	8	1	4	1	88	8	1	2	1	8	6	1	8	1	0	88	88	0	88	88	7	1
2022	1	2	2	300.83741	396.87787	2	2	2	3	1	12000	88888	88	1	3	2	2	2	8	2	3	888	1	3	2	8	8	8	1	4	3	88	2	8	2	6	2	5	1	8	1	0	88	88	0	88	88	6	1
2022	1	2	2	300.83741	396.87787	2	2	2	3	2	88888	340	88	1	1	3	3	2	8	2	8	888	2	8	2	8	8	8	1	2	1	88	1	8	2	6	2	4	1	8	1	0	88	88	0	88	88	7	0
2022	1	2	2	300.83741	362.3505	2	2	2	3	2	88888	340	88	1	1	3	1	2	8	3	3	888	2	8	2	8	8	8	1	3	2	88	8	3	1	1	8	5	1	8	1	0	88	88	0	88	88	4	0
2022	1	2	2	300.83741	362.3505	2	2	2	3	1	5000	88888	88	1	3	2	3	2	8	3	8	888	2	8	2	8	8	8	1	2	1	88	8	1	2	6	2	5	1	8	1	0	88	88	3	1	30	3	0
2022	1	2	2	300.83741	396.87787	2	2	2	3	1	5000	88888	88	1	3	3	3	2	8	2	8	888	2	8	2	8	8	8	1	4	3	88	2	8	2	6	2	4	1	8	1	2	0	30	1	0	30	7	0
2022	1	2	2	300.83741	384.18337	1	1	1	2	2	88888	200	88	1	2	2	3	2	8	2	8	888	2	8	2	8	8	8	1	3	3	88	3	8	2	6	2	4	1	8	1	1	0	30	0	88	88	5	0
2022	1	2	2	300.83741	399.57866	2	2	3	3	2	88888	182	88	2	1	1	3	2	8	2	8	888	2	8	2	8	8	8	1	2	1	88	8	2	2	6	2	2	1	8	1	3	0	30	0	88	88	7	5
2022	1	2	2	300.83741	399.57866	2	2	3	3	2	88888	182	88	2	1	2	3	2	8	2	8	888	2	8	2	8	8	8	1	3	5	14	8	3	2	6	2	2	1	8	1	3	4	0	0	88	88	5	5
2022	1	2	2	300.83741	384.18337	1	1	1	2	2	88888	150	88	2	3	2	3	2	8	1	8	888	2	8	2	8	8	8	1	4	3	88	4	8	2	6	2	4	1	8	1	1	2	0	0	88	88	7	0
2022	1	2	2	300.83741	396.87787	1	1	2	3	2	88888	800	88	1	1	2	3	2	8	2	8	888	2	8	2	8	8	8	1	5	1	88	2	8	2	6	2	5	1	8	1	0	88	88	1	1	0	7	1
2022	1	2	2	300.83741	381.59908	4	2	4	3	2	88888	1000	88	1	2	2	3	2	8	3	8	888	2	8	2	8	8	8	1	2	1	88	8	1	2	6	2	3	1	8	1	5	1	0	4	1	0	7	0
2022	1	2	2	300.83741	363.91908	4	2	4	3	2	88888	1000	88	1	2	2	3	2	8	1	8	888	2	8	2	8	8	8	1	3	2	88	2	8	2	6	2	5	1	8	1	1	0	30	1	0	30	3	0
2022	1	2	2	300.83741	366.08471	4	4	4	3	2	88888	500	88	1	2	2	3	2	8	3	8	888	2	8	2	8	8	8	1	6	1	88	8	3	2	6	2	5	1	8	1	0	88	88	3	0	30	4	0
2022	1	2	2	300.83741	532.77155	4	4	4	3	2	88888	500	88	1	2	2	3	2	8	3	8	888	2	8	2	8	8	8	1	3	3	88	8	3	2	6	2	3	1	8	1	4	1	0	2	1	0	7	0
2022	1	2	2	300.83741	532.77155	4	4	4	3	2	88888	500	88	1	2	2	3	2	8	2	8	888	2	8	2	8	8	8	1	4	1	88	8	2	2	1	8	6	1	8	1	1	1	0	2	0	40	5	0
2022	1	2	2	300.83741	724.70099	2	2	4	3	2	88888	500	88	1	2	2	3	2	8	3	8	888	2	8	2	8	8	8	1	3	1	88	8	1	2	6	2	5	1	8	1	0	88	88	0	88	88	3	1
2022	1	2	2	300.83741	362.3505	4	2	4	3	1	15000	88888	88	1	1	2	3	2	8	3	8	888	2	8	2	8	8	8	1	1	8	88	8	8	8	6	8	5	1	8	1	0	88	88	0	88	88	5	0
2022	1	2	2	300.83741	363.91908	4	2	4	3	1	15000	88888	88	1	1	3	3	2	8	2	8	888	2	8	2	8	8	8	1	4	3	88	3	8	1	6	2	6	1	8	1	1	0	20	1	0	20	1	0
2022	1	1	5	294.94278	203.29109	1	1	1	3	2	88888	80	88	3	1	5	3	2	8	3	8	888	2	8	2	8	8	8	1	2	1	88	8	1	2	1	8	6	1	8	1	0	88	88	0	88	88	5	0
2022	1	1	5	294.94278	304.93663	3	3	4	3	2	88888	300	88	2	2	3	3	2	8	3	8	888	2	8	2	8	8	8	1	1	8	88	8	8	8	1	8	2	1	8	1	0	88	88	5	0	15	1	0
2022	1	1	5	294.94278	372.37949	3	3	4	3	2	88888	300	88	2	2	4	3	2	8	3	8	888	2	8	2	8	8	8	1	1	8	88	8	8	8	1	8	2	1	8	1	0	88	88	0	88	88	1	0
2022	1	1	5	294.94278	592.08428	5	5	4	3	2	88888	400	88	1	2	3	3	2	8	2	8	888	2	8	2	8	8	8	1	4	2	88	8	3	2	6	2	2	1	8	1	0	88	88	1	0	30	4	1
2022	1	1	5	294.94278	413.75499	5	5	4	3	2	88888	400	88	1	2	2	2	2	8	2	3	888	2	8	2	8	8	8	1	2	1	88	1	8	2	6	2	4	1	8	1	2	0	10	4	1	40	7	0
2022	1	1	5	294.94278	448.63953	5	5	4	3	2	88888	400	88	1	2	3	3	2	8	2	8	888	2	8	2	8	8	8	1	2	1	88	8	1	2	1	8	5	1	8	1	5	1	0	0	88	88	7	1
2022	1	1	5	294.94278	269.18372	1	1	1	3	2	88888	200	88	1	1	4	3	2	8	2	8	888	2	8	2	8	8	8	1	3	1	88	8	1	2	6	2	1	1	8	1	5	1	0	0	88	88	1	0
2022	1	1	5	294.94278	406.58217	2	2	2	3	2	88888	100	88	2	2	3	3	2	8	2	8	888	2	8	2	8	8	8	2	8	8	88	8	8	8	6	8	2	1	8	1	0	88	88	0	88	88	5	0
2022	1	1	5	294.94278	203.29109	1	1	1	3	2	88888	70	88	1	2	4	3	2	8	3	8	888	2	8	2	8	8	8	1	1	8	88	8	8	8	1	8	6	1	8	1	0	88	88	0	88	88	5	1
2022	1	2	6	295.40412	248.6413	2	2	5	3	1	10000	88888	88	1	2	2	2	2	8	3	3	888	2	8	2	8	8	8	1	5	3	88	1	8	2	6	2	6	1	8	1	0	88	88	1	0	50	3	0
2022	1	2	6	295.40412	389.71004	2	2	5	3	1	10000	88888	88	1	2	3	2	2	8	2	3	888	2	8	2	8	8	8	1	5	3	88	4	8	2	6	2	6	1	8	1	0	88	88	0	88	88	5	0
2022	1	2	6	295.40412	754.48962	2	2	3	3	1	8000	88888	88	1	2	1	3	2	8	2	8	888	2	8	2	8	8	8	1	3	4	88	3	8	2	6	2	6	1	8	1	3	1	0	2	0	30	7	0
2022	1	2	6	295.40412	355.80625	2	2	2	3	2	88888	1500	88	1	1	2	3	2	8	2	8	888	2	8	2	8	8	8	1	5	2	88	8	3	2	6	2	3	1	8	1	2	0	50	0	88	88	0	88
2022	1	2	6	295.40412	389.71004	2	2	2	3	2	88888	1500	88	1	1	2	3	2	8	2	8	888	2	8	2	8	8	8	1	2	1	88	2	8	2	6	2	2	1	8	1	6	3	0	6	0	40	0	88
2022	1	2	6	295.40412	269.60477	2	2	4	3	1	5000	88888	88	2	3	2	3	2	8	2	8	888	2	8	2	8	8	8	1	4	1	88	8	3	1	6	2	2	1	8	1	0	88	88	0	88	88	4	1
2022	1	2	6	295.40412	392.36205	2	2	4	3	1	5000	88888	88	2	3	2	2	2	8	2	1	2	1	3	1	1	2	4	1	4	3	88	8	3	1	1	8	4	1	8	1	2	0	50	0	88	88	7	0
2022	1	2	6	295.40412	389.71004	2	2	4	3	2	88888	1000	88	1	3	2	3	2	8	2	8	888	2	8	2	8	8	8	1	2	3	88	2	8	2	6	2	6	1	8	1	0	88	88	3	0	10	4	0
2022	1	2	6	295.40412	355.80625	2	2	4	3	2	88888	1000	88	1	3	2	3	2	8	2	8	888	2	8	2	8	8	8	1	4	1	88	8	1	2	6	2	6	1	8	1	0	88	88	0	88	88	7	0
2022	1	2	6	295.40412	374.70718	4	3	7	3	1	15000	88888	88	1	2	1	3	2	8	3	8	888	2	8	2	8	8	8	1	3	1	88	8	1	2	6	2	5	1	8	1	0	88	88	0	88	88	7	1
2022	1	2	6	295.40412	357.3465	4	3	7	3	1	15000	88888	88	1	2	2	2	2	8	2	3	888	2	8	2	8	8	8	1	4	2	88	1	8	2	6	2	6	1	8	1	3	0	15	3	0	15	7	0
2022	1	2	6	295.40412	203.60907	4	3	7	3	1	15000	88888	88	1	2	1	3	2	8	3	8	888	2	8	2	8	8	8	1	1	8	88	8	8	8	1	8	6	1	8	1	0	88	88	0	88	88	3	0
2022	1	2	6	295.40412	802.77823	3	3	5	3	2	88888	400	88	1	2	2	3	1	2	2	8	888	2	8	2	8	8	8	1	5	1	88	8	2	2	1	8	3	1	8	1	3	0	10	3	0	10	6	2
2022	1	2	6	295.40412	355.80625	2	2	4	3	2	88888	800	88	1	3	2	3	2	8	2	8	888	2	8	2	8	8	8	1	4	3	88	8	3	2	6	2	6	1	8	1	7	1	10	7	0	30	7	0
2022	1	2	6	295.40412	389.71004	2	2	4	3	2	88888	800	88	1	3	2	2	2	8	2	3	888	2	8	2	8	8	8	1	5	5	10	4	8	1	6	2	3	1	8	1	7	0	30	6	0	30	7	0
2022	1	2	6	295.40412	203.60907	2	2	2	3	2	88888	500	88	1	1	2	3	2	8	3	8	888	2	8	2	8	8	8	1	2	1	88	8	1	2	1	8	4	1	8	1	0	88	88	3	0	50	7	0
2022	1	2	6	295.40412	248.6413	2	2	2	3	2	88888	500	88	1	1	3	2	2	8	2	3	888	2	8	2	8	8	8	1	1	8	88	8	8	8	1	8	5	1	8	1	0	88	88	0	88	88	1	0
2022	1	2	6	295.40412	357.3465	3	2	4	3	1	15000	88888	88	1	3	3	3	2	8	2	8	888	2	8	2	8	8	8	1	2	2	88	1	8	2	6	2	6	1	8	1	0	88	88	0	88	88	5	1
2022	1	2	6	295.40412	374.70718	3	2	4	3	1	15000	88888	88	1	3	2	3	2	8	3	8	888	2	8	2	8	8	8	2	8	8	88	8	8	8	6	8	3	1	8	1	0	88	88	0	88	88	7	1
2022	1	2	6	295.40412	289.72555	2	2	5	3	1	1400	88888	88	3	2	4	2	2	8	3	1	10	2	8	2	8	2	4	1	2	1	88	1	8	2	1	8	2	1	8	1	0	88	88	0	88	88	1	0
2022	1	2	6	295.40412	203.60907	2	2	5	3	1	1400	88888	88	3	2	4	3	2	8	3	8	888	2	8	2	8	8	8	2	8	8	88	8	8	8	1	8	6	1	8	1	0	88	88	0	88	88	7	0
2022	1	2	6	295.40412	374.70718	1	1	1	3	1	7000	88888	88	1	1	2	3	2	8	2	8	888	2	8	2	8	8	8	1	3	1	88	8	1	2	6	2	6	1	8	1	1	0	20	2	0	30	6	0
2022	1	2	6	295.40412	355.80625	4	2	4	3	2	88888	400	88	1	1	2	3	2	8	3	8	888	2	8	2	8	8	8	1	2	1	88	8	1	2	6	2	6	1	8	1	0	88	88	1	0	50	7	0
2022	1	2	6	295.40412	357.3465	4	2	4	3	2	88888	400	88	1	1	3	2	2	8	2	1	30	1	2	2	8	1	3	1	3	3	88	2	8	2	5	2	3	1	8	1	2	0	20	2	0	10	6	7
2022	1	2	6	295.40412	357.3465	4	2	4	3	2	88888	600	88	1	2	2	2	2	8	2	3	888	1	3	1	2	8	8	1	6	4	88	4	8	1	6	2	5	1	8	1	4	2	0	7	2	0	7	0
2022	1	2	6	295.40412	374.70718	4	2	4	3	2	88888	600	88	1	2	2	3	2	8	2	8	888	2	8	2	8	8	8	1	4	2	88	8	2	2	6	2	5	1	8	1	0	88	88	0	88	88	7	1
2022	1	2	6	295.40412	374.70718	4	2	4	3	2	88888	700	88	1	3	2	3	2	8	2	8	888	2	8	2	8	8	8	1	2	1	88	8	1	2	6	2	3	1	8	1	0	88	88	0	88	88	7	2
2022	1	2	6	295.40412	357.3465	4	2	4	3	2	88888	700	88	1	3	2	3	2	8	3	8	888	1	1	2	8	1	3	1	4	4	88	4	8	1	6	2	5	1	8	1	3	1	0	2	1	0	6	0
2022	1	2	6	295.40412	374.70718	3	3	4	3	2	88888	700	88	1	3	1	3	2	8	2	8	888	2	8	2	8	8	8	1	2	2	88	8	2	2	1	8	6	1	8	1	3	1	30	3	1	30	7	1
2022	1	2	6	295.40412	289.72555	3	3	4	3	2	88888	700	88	1	3	3	2	2	8	2	1	10	2	8	2	8	1	3	1	4	4	88	4	8	2	6	2	6	1	8	1	1	2	0	1	1	30	7	0
2022	1	2	6	295.40412	392.36205	3	3	4	3	2	88888	700	88	1	3	2	3	2	8	3	8	888	2	8	2	8	8	8	1	3	4	88	8	3	2	1	8	3	1	8	1	1	0	50	1	0	50	3	0
2022	1	2	6	295.40412	779.42007	2	2	2	3	2	88888	650	88	1	3	4	2	2	8	3	3	888	1	1	2	8	1	1	1	5	3	88	3	8	1	6	2	4	1	8	1	2	0	30	3	2	0	6	0
2022	1	2	6	295.40412	389.71004	4	4	4	3	2	88888	1500	88	1	1	2	3	2	8	3	8	888	2	8	2	8	8	8	1	2	2	88	2	8	2	6	2	4	1	8	1	3	1	0	3	1	0	3	1
2022	1	2	6	295.40412	248.6413	4	4	4	3	2	88888	1500	88	1	1	2	3	2	8	1	8	888	2	8	2	8	8	8	1	3	2	88	2	8	1	6	2	6	1	8	1	3	1	0	1	1	0	3	1
2022	1	2	6	295.40412	203.60907	4	4	4	3	2	88888	1500	88	1	1	3	3	2	8	1	8	888	2	8	2	8	8	8	1	3	2	88	8	3	2	6	2	6	1	8	1	2	1	0	2	1	0	2	1
2022	1	2	6	295.40412	392.36205	4	4	4	3	2	88888	1500	88	1	1	2	3	2	8	1	8	888	2	8	2	8	8	8	1	3	2	88	8	2	2	6	2	6	1	8	1	3	1	0	3	1	0	3	1
2022	1	2	6	295.40412	745.9239	3	3	4	3	2	88888	100	88	2	2	2	3	2	8	3	8	888	2	8	2	8	8	8	1	4	2	88	1	8	2	1	8	5	1	8	1	0	88	88	0	88	88	1	0
2022	1	2	6	295.40412	357.3465	2	2	4	3	1	7000	88888	88	2	1	4	2	2	8	3	1	10	2	8	2	8	1	2	1	2	1	88	1	8	2	6	2	6	1	8	1	0	88	88	0	88	88	2	0
2022	1	2	6	295.40412	374.70718	2	2	4	3	1	7000	88888	88	2	1	3	3	2	8	2	8	888	2	8	2	8	8	8	1	1	8	88	8	8	8	6	8	6	1	8	1	0	88	88	0	88	88	6	0
2022	1	2	6	295.40412	404.40715	3	3	4	3	2	88888	500	88	1	1	3	3	2	8	3	8	888	2	8	2	8	8	8	1	1	8	88	8	8	8	6	8	2	1	8	1	0	88	88	3	0	50	7	0
2022	1	2	6	295.40412	588.54308	3	3	4	3	2	88888	500	88	1	1	3	3	2	8	2	8	888	2	8	2	8	8	8	1	3	1	88	8	2	2	6	2	4	1	8	1	1	1	0	1	0	30	5	0
2022	1	2	6	295.40412	305.4136	3	3	5	3	2	88888	500	88	1	1	3	3	2	8	2	8	888	2	8	2	8	8	8	1	2	1	88	8	1	2	6	2	2	1	8	1	0	88	88	0	88	88	4	0
2022	1	2	6	295.40412	372.96195	3	3	5	3	2	88888	500	88	1	1	2	2	2	8	3	3	888	2	8	2	8	8	8	1	4	3	88	3	8	2	6	2	3	1	8	1	2	1	0	0	88	88	7	0
2022	1	2	30	276.34579	332.851	1	1	1	3	1	7000	88888	88	1	1	3	2	2	8	2	2	888	2	8	2	8	1	3	1	5	2	88	8	3	2	6	2	3	1	8	1	3	0	40	2	1	0	2	0
2022	1	2	30	276.34579	364.56745	1	1	1	3	2	88888	600	88	1	2	3	2	2	8	2	2	888	1	3	1	2	1	3	1	4	2	88	2	8	2	6	2	5	1	8	1	0	88	88	0	88	88	7	1
2022	1	2	30	276.34579	350.53253	2	2	2	3	2	88888	150	88	2	1	3	3	2	8	3	8	888	2	8	2	8	8	8	1	3	1	88	8	1	2	1	8	5	1	8	1	0	88	88	0	88	88	4	1
2022	1	2	30	276.34579	334.29189	2	2	2	3	2	88888	150	88	2	1	4	3	2	8	2	8	888	2	8	2	8	8	8	2	8	8	88	8	8	8	6	8	3	1	8	1	0	88	88	0	88	88	5	1
2022	1	2	30	276.34579	285.7095	3	3	5	3	2	88888	1000	88	1	2	3	3	2	8	2	8	888	2	8	2	8	8	8	2	8	8	88	8	8	8	6	8	5	1	8	1	5	0	30	0	88	88	7	0
2022	1	2	30	276.34579	499.27651	3	3	5	3	2	88888	1000	88	1	2	2	3	2	8	2	8	888	2	8	2	8	8	8	1	1	8	88	8	8	8	1	8	6	1	8	1	2	0	50	0	88	88	5	0
2022	1	2	30	276.34579	350.53253	1	1	1	3	2	88888	1200	88	1	2	3	3	2	8	2	8	888	2	8	2	8	8	8	1	4	2	88	8	1	2	1	8	6	1	8	1	5	1	0	0	88	88	7	1
2022	1	2	30	276.34579	350.53253	2	2	2	3	2	88888	500	88	1	1	2	3	2	8	2	8	888	2	8	2	8	8	8	1	2	1	88	8	1	1	6	2	4	1	8	1	5	0	30	5	0	30	6	0
2022	1	2	30	276.34579	271.03358	2	2	2	3	2	88888	500	88	1	1	2	3	2	8	2	8	888	2	8	1	1	1	1	1	4	1	88	1	8	1	6	2	6	1	8	1	6	2	0	7	2	0	7	1
2022	1	2	30	276.34579	334.29189	4	2	4	3	2	88888	1000	88	1	2	1	2	2	8	2	3	888	2	8	2	8	8	8	1	4	1	88	2	8	1	6	2	6	1	8	1	2	0	30	0	88	88	7	0
2022	1	2	30	276.34579	332.851	4	2	4	3	2	88888	1000	88	1	2	3	3	2	8	2	8	888	2	8	2	8	8	8	2	8	8	88	8	8	8	6	8	4	1	8	1	0	88	88	0	88	88	7	0
2022	1	2	30	276.34579	350.53253	3	2	4	3	1	8000	88888	88	1	1	3	3	1	2	2	8	888	2	8	2	8	8	8	1	4	1	88	8	1	2	6	2	3	1	8	1	0	88	88	0	88	88	7	1
2022	1	2	30	276.34579	364.56745	3	2	4	3	1	8000	88888	88	1	1	1	2	2	8	2	1	20	1	1	2	8	2	4	2	8	8	88	8	8	8	4	8	3	1	8	1	0	88	88	0	88	88	5	6
2022	1	2	30	276.34579	668.58377	3	2	4	3	2	88888	1000	88	1	2	3	3	2	8	2	8	888	2	8	2	8	8	8	1	5	2	88	3	8	1	6	2	6	1	8	1	1	1	0	0	88	88	5	1
2022	1	2	30	276.34579	504.42182	2	2	2	3	2	88888	2000	88	1	2	3	3	1	2	2	8	888	2	8	2	8	8	8	1	3	2	88	8	1	2	6	2	3	1	8	1	1	2	0	0	88	88	3	0
2022	1	2	30	276.34579	350.53253	4	2	4	3	2	88888	1000	88	1	2	3	3	2	8	3	8	888	2	8	2	8	8	8	1	3	1	88	8	2	2	6	2	6	1	8	1	0	88	88	0	88	88	5	1
2022	1	2	30	276.34579	334.29189	4	2	4	3	2	88888	1000	88	1	2	2	2	2	8	2	3	888	2	8	2	8	8	8	1	4	3	88	2	8	2	6	2	6	1	8	1	3	1	0	3	1	0	1	0
2022	1	2	30	276.34579	364.56745	2	2	2	3	2	88888	630	88	1	2	2	3	2	8	2	8	888	2	8	2	8	8	8	1	4	3	88	2	8	2	6	2	4	1	8	1	1	2	0	0	88	88	5	0
2022	1	2	30	276.34579	332.851	2	2	2	3	2	88888	630	88	1	2	3	3	2	8	2	8	888	2	8	2	8	8	8	1	4	2	88	8	2	1	6	2	4	1	8	1	2	2	0	1	0	30	1	1
2022	1	1	29	241.69122	166.58713	1	1	1	3	2	88888	250	88	1	2	3	3	2	8	3	8	888	2	8	2	8	8	8	1	4	1	88	8	1	2	1	8	6	1	8	1	0	88	88	6	0	30	1	0
2022	1	1	29	241.69122	166.58713	1	1	1	3	2	88888	80	88	2	2	2	3	2	8	3	8	888	2	8	2	8	8	8	1	1	8	88	8	8	8	1	8	4	1	8	1	0	88	88	0	88	88	5	0
2022	1	1	29	241.69122	292.37071	1	1	1	3	2	88888	300	88	1	2	2	2	2	8	2	1	20	2	8	2	8	2	3	1	3	3	88	2	8	2	6	2	2	1	8	1	0	88	88	0	88	88	7	0
2022	1	1	29	241.69122	292.37071	1	1	1	3	2	88888	300	88	1	2	3	2	2	8	2	3	888	2	8	2	8	8	8	1	2	1	88	1	8	2	6	2	3	1	8	4	0	88	88	0	88	88	7	1
2022	1	1	29	241.69122	220.58293	4	3	4	3	2	88888	300	88	1	2	4	3	2	8	3	8	888	2	8	2	8	8	8	2	8	8	88	8	8	8	1	8	6	1	8	1	0	88	88	0	88	88	0	88
2022	1	1	29	241.69122	237.04518	4	3	4	3	2	88888	300	88	1	2	3	2	2	8	2	3	888	2	8	2	8	8	8	2	8	8	88	8	8	8	1	8	4	1	8	1	0	88	88	0	88	88	7	0
2022	1	1	29	241.69122	321.01943	4	3	4	3	2	88888	300	88	1	2	2	3	2	8	2	8	888	2	8	2	8	8	8	1	2	1	88	8	1	2	1	8	4	1	8	1	0	88	88	6	0	30	5	0
2022	1	1	29	241.69122	166.58713	1	1	1	3	2	88888	150	88	1	2	3	3	2	8	3	8	888	2	8	2	8	8	8	1	3	1	88	8	1	2	1	8	6	1	8	1	0	88	88	0	88	88	3	0
2022	1	2	30	276.34579	232.59993	3	3	4	3	2	88888	400	88	1	1	1	2	1	2	3	3	888	2	8	2	8	8	8	1	5	5	10	4	8	2	6	2	3	1	8	1	7	1	0	6	3	0	1	2
2022	1	2	30	276.34579	252.21091	3	3	4	3	2	88888	400	88	1	1	2	3	1	2	2	8	888	2	8	2	8	8	8	1	2	1	88	8	1	2	1	8	5	1	8	1	0	88	88	6	2	0	7	0
2022	1	2	30	276.34579	364.56745	3	3	4	3	2	88888	400	88	1	1	2	2	2	8	2	1	5	2	8	2	8	2	3	1	3	2	88	1	8	2	6	2	4	1	8	1	0	88	88	2	1	0	5	0
2022	1	2	30	276.34579	190.473	4	3	7	3	2	88888	2000	88	1	2	3	3	2	8	3	8	888	2	8	2	8	8	8	1	2	1	88	8	1	2	6	2	6	1	8	1	0	88	88	3	1	0	5	1
2022	1	2	30	276.34579	332.851	4	3	7	3	2	88888	2000	88	1	2	1	3	2	8	2	8	888	2	8	2	8	8	8	1	5	1	88	8	1	2	6	2	1	1	8	1	0	88	88	2	1	0	5	0
2022	1	2	30	276.34579	334.29189	4	3	7	3	2	88888	2000	88	1	2	1	3	2	8	2	8	888	2	8	2	8	8	8	1	5	1	88	2	8	2	6	2	4	1	8	1	0	88	88	0	88	88	3	0
2022	1	2	30	276.34579	232.59993	2	2	2	3	2	88888	200	88	1	2	3	2	2	8	3	3	888	2	8	2	8	8	8	1	4	2	88	2	8	2	1	8	6	1	8	1	0	88	88	0	88	88	7	2
2022	1	2	30	276.34579	190.473	2	2	2	3	2	88888	200	88	1	2	2	3	2	8	3	8	888	2	8	2	8	8	8	2	8	8	88	8	8	8	1	8	5	1	8	1	0	88	88	0	88	88	7	2
2022	1	2	30	276.34579	271.03358	1	1	1	3	1	10000	88888	88	1	2	3	3	2	8	2	8	888	2	8	2	8	8	8	1	4	4	88	4	8	1	6	2	1	1	8	1	7	1	0	0	88	88	7	1
2022	1	2	30	276.34579	332.851	2	2	2	3	1	9000	88888	88	1	1	2	3	1	2	2	8	888	2	8	2	8	8	8	1	4	1	88	8	1	2	6	2	5	1	8	1	1	0	40	0	88	88	3	0
2022	1	2	30	276.34579	364.56745	2	2	2	3	1	9000	88888	88	1	1	2	2	2	8	2	1	6	2	8	2	8	2	3	1	4	3	88	1	8	2	6	2	3	1	8	1	1	0	30	0	88	88	2	0
2022	1	2	30	276.34579	668.58377	3	2	4	3	1	10000	88888	88	1	2	2	2	2	8	2	3	888	2	8	2	8	8	8	1	5	4	88	4	8	1	6	2	6	1	8	1	3	0	30	0	88	88	7	2
2022	1	2	30	276.34579	232.59993	2	2	2	3	2	88888	400	88	1	1	2	2	2	8	2	3	888	2	8	2	8	8	8	1	5	2	88	2	8	2	6	2	3	1	8	1	7	0	40	7	1	30	7	1
2022	1	2	30	276.34579	190.473	2	2	2	3	2	88888	400	88	1	1	2	3	2	8	3	8	888	2	8	2	8	8	8	2	8	8	88	8	8	8	6	8	6	1	8	1	0	88	88	6	1	0	7	1
2022	1	2	30	276.34579	190.473	1	1	1	3	2	88888	200	88	1	2	2	3	2	8	3	8	888	2	8	2	8	8	8	2	8	8	88	8	8	8	1	8	6	1	8	1	0	88	88	0	88	88	7	0
2022	1	2	30	276.34579	350.53253	4	2	4	3	2	88888	1000	88	1	2	2	3	2	8	2	8	888	2	8	2	8	8	8	1	4	1	88	8	1	2	6	2	5	1	8	1	0	88	88	0	88	88	3	0
2022	1	2	30	276.34579	364.56745	4	2	4	3	2	88888	1000	88	1	2	3	3	2	8	2	8	888	2	8	2	8	8	8	1	5	1	88	3	8	2	6	2	3	1	8	1	1	1	0	0	88	88	3	0
2022	1	2	30	276.34579	665.702	3	2	4	3	2	88888	800	88	1	2	3	3	2	8	2	8	888	2	8	2	8	8	8	1	2	1	88	8	2	2	6	2	6	1	8	1	1	1	30	1	0	30	3	3
2022	1	2	30	276.34579	232.59993	2	2	2	3	2	88888	250	88	1	2	3	2	2	8	2	3	888	2	8	2	8	8	8	1	4	3	88	1	8	2	1	8	6	1	8	1	0	88	88	0	88	88	7	0
2022	1	2	30	276.34579	190.473	2	2	2	3	2	88888	250	88	1	2	3	3	2	8	3	8	888	2	8	2	8	8	8	2	8	8	88	8	8	8	1	8	5	5	8	1	0	88	88	0	88	88	7	0
2022	1	2	30	276.34579	334.29189	3	2	4	3	2	88888	1000	88	1	2	2	3	2	8	2	8	888	2	8	2	8	8	8	1	4	2	88	2	8	2	6	2	6	1	8	1	0	88	88	0	88	88	7	0
2022	1	2	30	276.34579	332.851	3	2	4	3	2	88888	1000	88	1	2	2	3	2	8	2	8	888	2	8	2	8	8	8	1	3	1	88	8	2	2	6	2	5	1	8	1	0	88	88	0	88	88	7	0
2022	1	2	4	214.74817	272.39865	2	2	2	3	2	88888	1000	88	1	2	3	3	2	8	1	8	888	2	8	2	8	8	8	1	3	1	88	8	2	2	6	2	2	1	8	1	3	1	0	3	0	30	3	0
2022	1	2	4	214.74817	259.77805	2	2	2	3	2	88888	1000	88	1	2	2	3	2	8	1	8	888	2	8	2	8	8	8	1	4	3	88	2	8	2	6	2	3	1	8	1	3	1	0	3	0	50	5	0
2022	1	2	4	214.74817	261.32395	4	4	4	3	2	88888	1500	88	1	3	2	3	2	8	3	8	888	2	8	2	8	8	8	1	5	1	88	8	1	2	6	2	6	1	8	1	0	88	88	0	88	88	7	1
2022	1	2	4	214.74817	344.87778	4	4	4	3	2	88888	1500	88	1	3	2	3	2	8	2	8	888	2	8	2	8	8	8	1	3	1	88	8	1	2	1	8	4	1	8	1	0	88	88	0	88	88	5	0
2022	1	2	4	214.74817	365.65788	4	4	4	3	2	88888	1500	88	1	3	2	3	2	8	2	8	888	2	8	2	8	8	8	1	4	1	88	1	8	2	1	8	5	1	8	1	2	1	30	2	2	0	7	1
2022	1	2	4	214.74817	210.62005	4	4	4	3	2	88888	500	88	1	1	2	3	2	8	2	8	888	2	8	2	8	8	8	1	1	8	88	8	8	8	6	8	6	1	8	1	0	88	88	3	0	30	7	1
2022	1	2	4	214.74817	195.99297	4	4	4	3	2	88888	500	88	1	1	2	3	2	8	3	8	888	2	8	2	8	8	8	1	3	1	88	8	1	2	6	2	6	1	8	1	0	88	88	0	88	88	6	1
2022	1	2	4	214.74817	285.2331	4	4	4	3	2	88888	500	88	1	1	2	3	2	8	3	8	888	2	8	2	8	8	8	2	8	8	88	8	8	8	6	8	4	1	8	1	0	88	88	0	88	88	5	1
2022	1	2	4	214.74817	272.39865	2	2	2	3	1	10000	88888	88	1	1	1	3	2	8	2	8	888	2	8	2	8	8	8	1	4	1	88	8	2	2	6	2	3	1	8	1	0	88	88	0	88	88	7	0
2022	1	2	4	214.74817	259.77805	2	2	2	3	1	10000	88888	88	1	1	2	3	2	8	2	8	888	2	8	2	8	8	8	1	4	1	88	3	8	2	6	2	3	1	8	1	0	88	88	0	88	88	7	0
2022	1	2	4	214.74817	272.39865	3	2	4	3	2	88888	800	88	1	2	2	3	1	2	3	8	888	2	8	2	8	8	8	1	4	1	88	8	2	2	6	2	4	1	8	1	0	88	88	5	1	0	1	0
2022	1	2	4	214.74817	259.77805	3	2	4	3	2	88888	800	88	1	2	3	2	2	8	2	1	5	2	8	2	8	2	3	1	5	3	88	4	8	2	6	2	4	1	8	1	0	88	88	5	1	0	3	0
2022	1	1	3	302.31386	254.45722	2	2	2	3	2	88888	200	88	1	2	3	3	2	8	2	8	888	2	8	2	8	8	8	2	8	8	88	8	8	8	6	8	5	1	8	1	0	88	88	0	88	88	5	2
2022	1	1	3	302.31386	208.37165	2	2	2	3	2	88888	200	88	1	2	3	3	2	8	2	8	888	2	8	2	8	8	8	2	8	8	88	8	8	8	1	8	2	1	8	1	0	88	88	0	88	88	7	0
2022	1	1	3	302.31386	386.06887	1	1	1	3	2	88888	180	88	1	3	1	2	2	8	2	3	888	1	3	1	2	8	8	1	2	4	88	2	8	1	6	2	6	1	8	1	2	2	0	0	88	88	7	2
2022	1	1	3	302.31386	398.82567	1	1	1	3	2	88888	200	88	1	2	3	3	2	8	3	8	888	2	8	2	8	8	8	1	1	8	88	8	8	8	1	8	5	1	8	1	2	2	0	0	88	88	7	1
2022	1	1	3	302.31386	296.50247	3	3	5	3	2	88888	500	88	1	2	1	3	2	8	3	8	888	2	8	2	8	8	8	1	3	3	88	1	8	2	6	2	6	1	8	1	3	1	30	0	88	88	7	1
2022	1	1	3	302.31386	208.37165	3	3	5	3	2	88888	500	88	1	2	3	3	2	8	3	8	888	2	8	2	8	8	8	2	8	8	88	8	8	8	1	8	6	1	8	1	0	88	88	0	88	88	7	1
2022	1	1	3	302.31386	365.70512	3	3	5	3	2	88888	500	88	1	2	1	3	2	8	2	8	888	2	8	2	8	8	8	2	8	8	88	8	8	8	6	8	6	1	8	1	3	2	0	0	88	88	7	1
2022	1	1	3	302.31386	208.37165	1	1	1	1	2	88888	80	88	1	2	3	3	2	8	3	8	888	2	8	2	8	8	8	1	1	8	88	8	8	8	1	8	3	1	8	1	0	88	88	0	88	88	0	88
2022	1	1	3	302.31386	254.45722	1	1	1	3	2	88888	170	88	1	2	3	2	2	8	2	3	888	2	8	2	8	8	8	1	1	8	88	8	8	8	1	8	4	6	8	1	2	2	0	0	88	88	7	0
2022	1	2	4	214.74817	195.99297	2	2	2	3	2	88888	300	88	1	2	3	3	2	8	3	8	888	2	8	2	8	8	8	1	2	1	88	8	1	2	1	8	1	1	8	1	0	88	88	4	3	0	7	1
2022	1	2	4	214.74817	180.75328	2	2	2	3	2	88888	300	88	1	2	2	2	2	8	2	3	888	2	8	2	8	8	8	1	4	4	88	4	8	2	6	2	1	1	8	1	0	88	88	6	2	0	7	0
2022	1	2	4	214.74817	258.65834	4	2	4	3	2	88888	2000	88	1	2	2	3	2	8	1	8	888	2	8	2	8	8	8	1	3	2	88	8	2	2	6	2	6	1	8	1	0	88	88	0	88	88	7	0
2022	1	2	4	214.74817	259.77805	4	2	4	3	2	88888	2000	88	1	2	3	2	2	8	2	3	888	2	8	2	8	8	8	1	3	4	88	2	8	2	6	2	6	1	8	3	1	0	10	1	0	10	7	0
2022	1	2	4	214.74817	180.75328	2	2	2	3	2	88888	0	88	2	1	3	3	2	8	3	8	888	2	8	2	8	8	8	2	8	8	88	8	8	8	6	8	6	1	8	1	0	88	88	0	88	88	7	1
2022	1	2	4	214.74817	148.01647	2	2	2	3	2	88888	0	88	2	1	4	3	2	8	3	8	888	2	8	2	8	8	8	2	8	8	88	8	8	8	1	8	6	1	8	1	0	88	88	0	88	88	5	0
2022	1	2	4	214.74817	195.99297	2	2	4	3	2	88888	1500	88	1	2	3	3	2	8	3	8	888	2	8	2	8	8	8	2	8	8	88	8	8	8	1	8	6	1	8	1	1	3	0	0	88	88	7	2
2022	1	2	4	214.74817	285.2331	2	2	4	3	2	88888	1500	88	1	2	2	3	2	8	3	8	888	2	8	2	8	8	8	1	1	8	88	8	8	8	1	8	6	1	8	1	7	1	30	0	88	88	7	0
2022	1	2	4	214.74817	272.39865	4	2	4	3	2	88888	800	88	1	2	3	3	2	8	1	8	888	2	8	2	8	8	8	1	4	1	88	8	1	2	1	8	6	1	8	1	4	1	0	0	88	88	0	88
2022	1	2	4	214.74817	210.62005	4	2	4	3	2	88888	800	88	1	2	3	2	2	8	2	3	888	2	8	2	8	8	8	1	4	1	88	1	8	2	6	2	6	1	8	1	5	1	0	0	88	88	5	1
2022	1	2	4	214.74817	544.79729	4	2	4	3	2	88888	600	88	1	2	3	3	2	8	2	8	888	2	8	2	8	8	8	1	4	1	88	8	1	2	6	2	3	1	8	1	0	88	88	0	88	88	5	0
2022	1	1	3	302.31386	254.45722	1	1	1	3	2	88888	150	88	1	2	2	2	2	8	3	1	10	2	8	2	8	1	3	1	5	5	14	4	8	2	1	8	3	1	8	1	0	88	88	7	4	0	3	0
2022	1	1	3	302.31386	275.91104	3	3	4	3	2	88888	400	88	1	1	2	2	2	8	2	3	888	2	8	2	8	8	8	1	3	3	88	8	3	2	1	8	3	1	8	1	0	88	88	0	88	88	7	0
2022	1	1	3	302.31386	254.45722	3	3	4	3	2	88888	400	88	1	1	2	3	2	8	3	8	888	2	8	2	8	8	8	1	5	4	88	4	8	2	6	2	6	1	8	1	3	2	0	0	88	88	7	1
2022	1	1	3	302.31386	386.06887	3	3	4	3	2	88888	400	88	1	1	2	2	2	8	2	1	20	2	8	2	8	1	4	2	8	8	88	8	8	8	1	8	3	1	8	1	0	88	88	0	88	88	5	6
2022	1	1	3	302.31386	254.45722	2	2	2	3	2	88888	100	88	2	2	3	3	2	8	3	8	888	2	8	2	8	8	8	2	8	8	88	8	8	8	1	8	6	1	8	1	0	88	88	0	88	88	7	1
2022	1	1	3	302.31386	208.37165	2	2	2	3	2	88888	100	88	2	2	3	3	2	8	2	8	888	2	8	2	8	8	8	2	8	8	88	8	8	8	1	8	6	1	8	1	0	88	88	5	1	0	5	1
2022	1	1	3	302.31386	208.37165	1	1	1	3	2	88888	60	88	1	2	3	2	2	8	2	3	888	2	8	2	8	8	8	1	1	8	88	8	8	8	1	8	4	1	8	1	0	88	88	0	88	88	5	0
2022	1	1	3	302.31386	208.37165	2	2	5	3	2	88888	400	88	1	2	3	3	2	8	3	8	888	2	8	2	8	8	8	2	8	8	88	8	8	8	1	8	6	1	8	1	0	88	88	0	88	88	7	2
2022	1	1	3	302.31386	383.47189	2	2	5	3	2	88888	400	88	1	2	3	3	2	8	2	8	888	2	8	2	8	8	8	1	4	1	88	8	1	2	6	2	4	1	8	1	0	88	88	0	88	88	1	0
2022	1	1	3	302.31386	792.98761	3	3	4	3	2	88888	400	88	2	2	3	3	1	2	3	8	888	2	8	2	8	8	8	2	8	8	88	8	8	8	1	8	5	1	8	1	0	88	88	0	88	88	7	0
2022	1	1	3	302.31386	208.37165	2	2	5	3	2	88888	150	88	3	2	3	3	2	8	2	8	888	2	8	2	8	8	8	2	8	8	88	8	8	8	1	8	6	1	8	1	0	88	88	0	88	88	6	0
2022	1	1	3	302.31386	296.50247	2	2	5	3	2	88888	150	88	3	2	2	3	2	8	2	8	888	2	8	2	8	8	8	2	8	8	88	8	8	8	1	8	4	1	8	1	0	88	88	0	88	88	6	0
2022	1	2	28	221.57816	268.0402	3	2	4	3	2	88888	1000	88	1	2	1	3	2	8	2	8	888	2	8	2	8	8	8	1	1	8	88	8	8	8	6	8	6	1	8	1	0	88	88	0	88	88	0	88
2022	1	2	28	221.57816	266.88488	3	2	4	3	2	88888	1000	88	1	2	1	3	2	8	2	8	888	2	8	2	8	8	8	1	5	1	88	8	3	2	6	2	6	1	8	1	0	88	88	0	88	88	0	88
2022	1	2	28	221.57816	373.00415	2	2	2	3	2	88888	300	88	1	2	2	2	2	8	3	3	888	2	8	2	8	8	8	1	4	1	88	1	8	2	6	2	6	1	8	1	0	88	88	0	88	88	2	0
2022	1	2	28	221.57816	202.22645	2	2	5	3	2	88888	400	88	1	2	2	3	2	8	2	8	888	2	8	2	8	8	8	1	3	1	88	8	1	2	1	8	6	1	8	1	0	88	88	3	1	0	4	0
2022	1	2	28	221.57816	294.30484	2	2	5	3	2	88888	400	88	1	2	1	3	2	8	2	8	888	2	8	2	8	8	8	2	8	8	88	8	8	8	1	8	4	1	8	1	0	88	88	3	1	0	3	0
2022	1	2	28	221.57816	202.22645	1	1	1	3	2	88888	500	88	1	2	3	3	2	8	2	8	888	2	8	2	8	8	8	1	3	2	88	8	1	2	6	2	1	1	8	1	0	88	88	2	1	0	5	0
2022	1	2	28	221.57816	305.44816	4	4	4	3	2	88888	1000	88	1	1	3	3	2	8	3	8	888	2	8	2	8	8	8	2	8	8	88	8	8	8	6	8	6	1	8	1	0	88	88	0	88	88	7	1
2022	1	2	28	221.57816	562.12437	4	4	4	3	2	88888	1000	88	1	1	3	3	2	8	2	8	888	2	8	2	8	8	8	1	1	8	88	8	8	8	1	8	5	1	8	1	0	88	88	0	88	88	3	0
2022	1	2	28	221.57816	268.0402	1	1	1	3	2	88888	500	88	1	2	3	2	2	8	1	3	888	1	3	2	8	8	8	1	4	2	88	1	8	1	6	2	1	6	2	1	0	88	88	0	88	88	1	0
2022	1	2	28	221.57816	373.00415	2	2	2	3	2	88888	250	88	1	2	3	2	2	8	3	3	888	2	8	2	8	8	8	1	4	5	14	4	8	2	6	2	4	1	8	1	1	2	0	0	88	88	2	0
2022	1	2	28	221.57816	281.06219	3	2	4	3	2	88888	1500	88	1	2	1	3	2	8	2	8	888	2	8	2	8	8	8	1	4	1	88	8	1	2	6	2	6	1	8	1	0	88	88	2	0	30	7	1
2022	1	2	28	221.57816	268.0402	3	2	4	3	2	88888	1500	88	1	2	3	2	2	8	1	3	888	1	3	2	8	8	8	1	5	3	88	3	8	2	6	2	5	1	8	1	0	88	88	1	3	0	7	0
2022	1	2	28	221.57816	152.72408	1	1	1	3	2	88888	200	88	1	2	3	3	2	8	3	8	888	2	8	2	8	8	8	1	3	1	88	8	1	2	1	8	6	1	8	1	0	88	88	0	88	88	7	0
2022	1	2	28	221.57816	606.67937	3	3	4	3	2	88888	1000	88	1	2	2	3	1	1	3	8	888	2	8	2	8	8	8	1	3	1	88	8	1	2	6	2	4	1	8	1	0	88	88	0	88	88	7	1
2022	1	2	28	221.57816	536.0804	4	2	4	3	2	88888	1000	88	1	2	1	3	2	8	2	8	888	2	8	2	8	8	8	1	3	2	88	1	8	2	6	2	6	1	8	1	3	1	0	0	88	88	7	0
2022	1	2	28	221.57816	268.0402	3	2	4	3	2	88888	900	88	1	2	3	2	2	8	2	3	888	2	8	2	8	8	8	1	1	8	88	8	8	8	6	8	6	1	8	1	4	1	0	4	1	0	7	1
2022	1	2	28	221.57816	281.06219	3	2	4	3	2	88888	900	88	1	2	3	3	2	8	2	8	888	2	8	2	8	8	8	1	2	3	88	8	2	2	1	8	6	1	8	1	1	0	10	1	0	10	3	1
2022	1	2	28	221.57816	325.97812	3	3	4	3	2	88888	2000	88	1	3	3	2	2	8	2	2	888	2	8	2	8	1	1	1	3	4	88	3	8	2	6	2	5	1	8	1	1	1	0	1	1	0	5	0
2022	1	2	28	221.57816	421.59329	3	3	4	3	2	88888	2000	88	1	3	3	3	2	8	2	8	888	2	8	2	8	8	8	1	1	8	88	8	8	8	6	8	5	1	8	1	4	1	0	7	0	30	7	0
2022	1	2	28	221.57816	186.50208	2	2	2	3	2	88888	190	88	1	2	3	2	2	8	3	3	888	2	8	2	8	8	8	1	4	4	88	3	8	2	6	2	6	1	8	1	0	88	88	0	88	88	7	1
2022	1	2	28	221.57816	152.72408	2	2	2	3	2	88888	190	88	1	2	3	3	2	8	2	8	888	2	8	2	8	8	8	2	8	8	88	8	8	8	1	8	3	1	8	1	0	88	88	0	88	88	7	1
2022	1	2	28	221.57816	152.72408	1	1	1	1	2	88888	60	88	1	2	3	3	2	8	3	8	888	2	8	2	8	8	8	2	8	8	88	8	8	8	1	8	5	1	8	1	0	88	88	0	88	88	7	1
2022	1	2	28	221.57816	202.22645	1	1	1	3	2	88888	100	88	1	1	3	3	2	8	3	8	888	2	8	2	8	8	8	1	1	8	88	8	8	8	1	8	3	1	8	1	0	88	88	0	88	88	5	1
2022	1	2	28	221.57816	152.72408	2	2	5	3	1	1200	88888	88	2	2	3	3	1	2	2	8	888	2	8	2	8	8	8	1	4	3	88	8	4	2	1	8	4	1	8	1	0	88	88	5	0	20	6	1
2022	1	2	28	221.57816	268.0402	2	2	5	3	1	1200	88888	88	2	2	3	3	2	8	3	8	888	1	1	2	8	1	4	1	4	5	14	4	8	2	6	2	3	1	8	1	0	88	88	0	88	88	2	0
2022	1	2	28	221.57816	268.0402	1	1	1	3	1	4500	88888	88	1	2	3	3	2	8	2	8	888	2	8	2	8	8	8	1	4	2	88	1	8	2	6	2	4	1	8	1	1	1	0	0	88	88	2	0
2022	1	2	28	221.57816	152.72408	2	2	2	2	2	88888	280	88	1	2	3	3	2	8	2	8	888	2	8	2	8	8	8	2	8	8	88	8	8	8	1	8	2	1	8	1	0	88	88	0	88	88	7	0
2022	1	2	28	221.57816	186.50208	2	2	2	2	2	88888	280	88	1	2	3	2	2	8	2	3	888	2	8	2	8	8	8	1	6	4	88	5	8	2	1	8	3	1	8	1	0	88	88	0	88	88	7	1
2022	1	2	28	221.57816	152.72408	1	1	1	3	2	88888	220	88	1	2	1	3	2	8	2	8	888	2	8	2	8	8	8	1	2	1	88	8	1	2	1	8	3	1	8	1	0	88	88	2	1	0	7	0
2022	1	1	27	367.78057	442.98171	2	2	3	3	2	88888	150	88	1	1	2	3	2	8	2	8	888	2	8	2	8	8	8	1	1	8	88	8	8	8	1	8	6	1	8	1	0	88	88	0	88	88	6	1
2022	1	1	27	367.78057	442.98171	2	2	3	3	2	88888	150	88	1	1	3	3	2	8	2	8	888	2	8	2	8	8	8	1	4	1	88	8	1	2	1	8	4	1	8	1	0	88	88	0	88	88	7	1
2022	1	1	27	367.78057	488.49399	3	3	4	3	2	88888	600	88	1	2	1	3	2	8	3	8	888	2	8	2	8	8	8	1	4	1	88	8	3	2	1	8	4	1	8	1	0	88	88	5	1	0	5	0
2022	1	1	27	367.78057	335.66016	3	3	4	3	2	88888	600	88	1	2	4	3	1	2	2	8	888	2	8	2	8	8	8	2	8	8	88	8	8	8	1	8	5	1	8	1	3	0	40	0	88	88	3	0
2022	1	1	27	367.78057	360.7107	3	3	4	3	2	88888	600	88	1	2	3	2	2	8	2	1	20	2	8	2	8	2	3	1	4	2	88	1	8	2	6	2	4	1	8	1	0	88	88	0	88	88	7	0
2022	1	1	27	367.78057	503.49025	3	3	4	3	2	88888	1200	88	1	1	1	3	2	8	1	8	888	2	8	2	8	8	8	1	3	1	88	8	1	2	6	2	1	1	8	1	0	88	88	0	88	88	7	1
2022	1	1	27	367.78057	464.34072	3	3	4	3	2	88888	1200	88	1	1	3	2	2	8	3	3	888	2	8	2	8	8	8	1	4	2	88	2	8	2	6	2	6	1	8	1	0	88	88	0	88	88	3	1
2022	1	1	27	367.78057	253.49497	1	1	1	3	2	88888	80	88	2	2	4	3	2	8	3	8	888	2	8	2	8	8	8	2	8	8	88	8	8	8	1	8	6	1	8	1	0	88	88	0	88	88	0	88
2022	1	1	27	367.78057	444.89934	1	1	1	3	2	88888	200	88	1	2	1	3	2	8	2	8	888	1	1	2	8	2	4	1	5	2	88	3	8	2	6	2	6	1	8	1	5	2	0	0	88	88	5	0
2022	1	1	27	367.78057	802.77823	4	2	4	3	2	88888	600	88	1	2	2	3	2	8	2	8	888	2	8	2	8	8	8	1	5	2	88	8	3	2	1	8	6	1	8	1	0	88	88	0	88	88	7	1
2022	1	1	27	367.78057	503.49025	3	3	4	3	2	88888	900	88	1	3	2	3	1	2	2	8	888	2	8	2	8	8	8	1	4	2	88	8	1	2	1	8	4	1	8	1	0	88	88	0	88	88	3	2
2022	1	1	27	367.78057	541.06606	3	3	4	3	2	88888	900	88	1	3	2	2	1	2	2	3	888	2	8	2	8	8	8	1	5	3	88	4	8	2	6	2	5	1	8	1	2	0	10	0	88	88	7	0
2022	1	2	22	265.12724	241.97214	4	3	4	3	1	20000	88888	88	1	3	2	3	2	8	2	8	888	2	8	2	8	8	8	1	4	1	88	8	1	2	6	2	5	1	8	1	3	0	50	7	1	0	7	1
2022	1	2	22	265.12724	260.03068	4	3	4	3	1	20000	88888	88	1	3	3	3	2	8	2	8	888	2	8	2	8	8	8	1	4	1	88	1	8	2	6	2	6	1	8	1	0	88	88	0	88	88	7	1
2022	1	2	22	265.12724	338.57983	4	3	4	3	1	20000	88888	88	1	3	2	1	2	8	3	3	888	1	3	2	8	8	8	1	4	5	10	4	8	2	1	8	6	1	8	1	3	1	0	5	0	40	7	0
2022	1	2	22	265.12724	319.33857	4	2	4	3	1	10000	88888	88	1	3	3	3	2	8	3	8	888	2	8	2	8	8	8	1	2	1	88	8	1	2	1	8	3	1	8	1	2	0	50	2	0	50	7	1
2022	1	2	22	265.12724	320.72095	4	2	4	3	1	10000	88888	88	1	3	3	2	2	8	2	3	888	2	8	2	8	8	8	1	5	4	88	4	8	2	6	2	3	1	8	3	1	0	30	1	0	30	7	1
2022	1	2	22	265.12724	223.15729	2	2	2	3	2	88888	300	88	1	2	1	1	2	8	2	3	888	2	8	2	8	8	8	1	4	2	88	2	8	2	6	2	6	1	8	1	0	88	88	0	88	88	5	0
2022	1	2	22	265.12724	182.74055	2	2	2	3	2	88888	300	88	1	2	2	3	2	8	3	8	888	2	8	2	8	8	8	1	1	8	88	8	8	8	6	8	6	1	8	1	5	2	0	3	1	30	6	1
2022	1	2	22	265.12724	223.15729	2	2	2	3	2	88888	500	88	1	2	2	2	2	8	3	3	888	2	8	2	8	8	8	1	2	1	88	2	8	2	1	8	2	1	8	1	0	88	88	0	88	88	6	2
2022	1	2	22	265.12724	182.74055	2	2	2	3	2	88888	500	88	1	2	4	3	2	8	3	8	888	2	8	2	8	8	8	2	8	8	88	8	8	8	1	8	2	1	8	1	3	0	50	3	0	50	4	0
2022	1	2	22	265.12724	182.74055	2	2	2	3	2	88888	300	88	1	2	3	3	2	8	3	8	888	2	8	2	8	8	8	1	1	8	88	8	8	8	1	8	4	1	8	1	0	88	88	0	88	88	7	1
2022	1	2	22	265.12724	223.15729	2	2	2	3	2	88888	300	88	1	2	2	2	2	8	2	3	888	2	8	2	8	8	8	2	8	8	88	8	8	8	6	8	6	1	8	1	0	88	88	6	0	30	7	4
2022	1	1	21	277.70306	382.81701	2	2	2	3	2	88888	200	88	1	2	3	3	2	8	3	8	888	2	8	2	8	8	8	2	8	8	88	8	8	8	1	8	6	1	8	1	0	88	88	0	88	88	5	0
2022	1	1	21	277.70306	191.40851	1	1	1	3	2	88888	30	88	2	2	2	3	2	8	3	8	888	2	8	2	8	8	8	2	8	8	88	8	8	8	1	8	6	1	8	1	0	88	88	0	88	88	6	3
2022	1	1	21	277.70306	191.40851	3	3	4	3	2	88888	400	88	1	2	3	3	1	1	2	8	888	2	8	2	8	8	8	2	8	8	88	8	8	8	1	8	6	1	8	1	0	88	88	0	88	88	5	0
2022	1	1	21	277.70306	335.93376	3	3	4	3	2	88888	400	88	1	2	3	2	1	1	2	1	20	2	8	2	8	2	4	1	4	5	14	4	8	2	6	2	6	6	2	1	0	88	88	0	88	88	7	4
2022	1	1	21	277.70306	233.74234	3	3	4	3	2	88888	400	88	1	2	3	2	2	8	2	1	8	2	8	2	8	2	4	1	6	4	88	3	8	2	1	8	6	1	8	1	3	2	0	3	2	0	5	1
2022	1	1	21	277.70306	233.74234	2	2	2	3	2	88888	54	88	1	2	3	2	2	8	3	1	10	2	8	2	8	2	4	1	5	4	88	4	8	2	6	2	6	1	8	1	0	88	88	0	88	88	3	0
2022	1	1	21	277.70306	191.40851	2	2	2	3	2	88888	54	88	1	2	1	1	2	8	2	3	888	2	8	2	8	8	8	1	4	3	88	8	4	2	1	8	3	1	8	1	0	88	88	0	88	88	7	1
2022	1	1	21	277.70306	253.44964	2	2	2	3	2	88888	300	88	1	2	4	3	1	2	3	8	888	2	8	2	8	8	8	1	1	8	88	8	8	8	1	8	6	1	8	1	0	88	88	0	88	88	1	1
2022	1	1	21	277.70306	272.36476	2	2	2	3	2	88888	300	88	1	2	3	2	2	8	1	1	10	2	8	2	8	1	1	1	3	4	88	3	8	2	6	2	3	1	8	1	0	88	88	0	88	88	4	1
2022	1	1	21	277.70306	366.35802	2	2	3	3	2	88888	600	88	1	2	2	3	2	8	2	8	888	2	8	2	8	8	8	1	4	1	88	2	8	2	6	2	4	1	8	1	1	0	30	0	88	88	4	0
2022	1	1	21	277.70306	334.4858	2	2	3	3	2	88888	600	88	1	2	2	2	2	8	2	3	888	2	8	1	1	1	3	1	5	2	88	8	4	1	6	2	2	1	8	1	2	1	0	2	1	0	6	1
2022	1	1	21	277.70306	760.34893	4	3	4	3	2	88888	500	88	1	1	2	3	2	8	2	8	888	2	8	2	8	8	8	1	3	1	88	8	2	2	1	8	6	1	8	1	0	88	88	0	88	88	7	1
2022	1	2	22	265.12724	182.74055	1	1	1	3	2	88888	200	88	1	2	3	3	2	8	3	8	888	2	8	2	8	8	8	1	4	1	88	8	1	2	6	2	6	1	8	1	0	88	88	0	88	88	7	0
2022	1	2	22	265.12724	182.74055	4	3	7	3	2	88888	300	88	1	2	2	3	2	8	2	8	888	2	8	2	8	8	8	2	8	8	88	8	8	8	1	8	2	1	8	1	0	88	88	2	0	50	7	0
2022	1	2	22	265.12724	223.15729	4	3	7	3	2	88888	300	88	1	2	4	2	2	8	3	1	10	2	8	2	8	2	4	1	5	2	88	3	8	2	1	8	3	1	8	1	0	88	88	7	1	0	7	1
2022	1	2	22	265.12724	320.72095	4	3	7	3	2	88888	300	88	1	2	2	2	2	8	2	1	10	2	8	2	8	1	3	1	4	5	14	3	8	2	6	2	2	1	8	5	0	88	88	2	2	0	7	2
2022	1	2	22	265.12724	320.72095	4	2	4	3	2	88888	1200	88	1	2	1	2	2	8	2	3	888	2	8	2	8	8	8	1	5	1	88	2	8	2	6	2	6	1	8	1	4	2	0	4	2	0	7	0
2022	1	2	22	265.12724	336.30229	4	2	4	3	2	88888	1200	88	1	2	2	3	2	8	2	8	888	2	8	2	8	8	8	1	5	1	88	8	2	2	6	2	4	1	8	1	1	0	30	1	0	30	5	0
2022	1	2	22	265.12724	349.76745	3	2	4	3	2	88888	1000	88	1	2	2	2	2	8	2	3	888	2	8	2	8	8	8	1	6	3	88	4	8	2	6	2	6	1	8	1	0	88	88	0	88	88	2	1
2022	1	2	22	265.12724	319.33857	3	2	4	3	2	88888	1000	88	1	2	3	3	2	8	2	8	888	2	8	2	8	8	8	1	5	2	88	8	4	2	6	2	6	1	8	1	0	88	88	0	88	88	2	1
2022	1	2	22	265.12724	241.97214	3	3	4	3	2	88888	500	88	2	3	2	3	2	8	2	8	888	2	8	2	8	8	8	1	2	1	88	8	1	2	6	2	6	1	8	1	0	88	88	0	88	88	5	1
2022	1	2	22	265.12724	260.03068	3	3	4	3	2	88888	500	88	2	3	4	2	2	8	2	3	888	2	8	2	8	8	8	1	2	1	88	1	8	2	6	2	6	1	8	1	0	88	88	0	88	88	4	1
2022	1	2	22	265.12724	338.57983	3	3	4	3	2	88888	500	88	2	3	2	2	2	8	2	1	15	2	8	1	1	2	4	1	4	3	88	1	8	2	6	2	1	1	8	1	1	1	0	1	1	20	5	0
2022	1	2	22	265.12724	223.15729	3	3	4	3	2	88888	700	88	1	2	2	2	2	8	2	1	20	2	8	2	8	1	2	1	2	1	88	2	8	1	6	2	3	1	8	1	0	88	88	0	88	88	2	0
2022	1	2	22	265.12724	182.74055	3	3	4	3	2	88888	700	88	1	2	3	3	2	8	3	8	888	2	8	2	8	8	8	1	2	1	88	8	2	2	1	8	4	1	8	1	0	88	88	0	88	88	5	0
2022	1	2	22	265.12724	319.33857	3	3	4	3	2	88888	700	88	1	2	2	3	2	8	2	8	888	2	8	2	8	8	8	1	5	2	88	8	2	1	6	2	3	1	8	1	0	88	88	0	88	88	5	3
2022	1	2	22	265.12724	548.22164	3	3	4	3	1	3600	88888	88	1	2	2	3	2	8	3	8	888	2	8	2	8	8	8	1	1	8	88	8	8	8	1	8	2	1	8	1	2	0	50	2	0	50	3	0
2022	1	1	21	277.70306	233.74234	2	2	2	3	2	88888	100	88	1	2	2	2	2	8	3	3	888	2	8	2	8	8	8	1	4	3	88	1	8	2	6	2	1	1	8	1	0	88	88	0	88	88	7	2
2022	1	1	21	277.70306	191.40851	2	2	2	3	2	88888	100	88	1	2	3	3	2	8	2	8	888	2	8	2	8	8	8	1	3	1	88	8	3	2	1	8	2	1	8	1	0	88	88	0	88	88	5	0
2022	1	1	21	277.70306	191.40851	1	1	1	3	2	88888	135	88	2	2	2	3	2	8	3	8	888	2	8	2	8	8	8	1	4	1	88	8	1	2	1	8	6	1	8	1	0	88	88	0	88	88	3	2
2022	1	1	21	277.70306	253.44964	2	2	5	3	1	5000	88888	88	1	1	2	1	2	8	1	3	888	2	8	2	8	8	8	1	3	2	88	8	2	2	6	2	4	1	8	1	2	0	50	1	1	0	4	1
2022	1	1	21	277.70306	191.40851	2	2	5	3	1	5000	88888	88	1	1	4	3	2	8	3	8	888	2	8	2	8	8	8	2	8	8	88	8	8	8	1	8	6	1	8	1	0	88	88	0	88	88	6	0
2022	1	1	21	277.70306	191.40851	2	2	5	3	2	88888	500	88	1	2	3	3	2	8	3	8	888	2	8	2	8	8	8	1	3	1	88	8	1	2	1	8	2	1	8	1	0	88	88	0	88	88	3	0
2022	1	1	21	277.70306	272.36476	2	2	5	3	2	88888	500	88	1	2	2	3	2	8	2	8	888	1	1	2	8	2	4	1	2	1	88	1	8	2	1	8	2	1	8	1	0	88	88	0	88	88	5	0
2022	1	1	21	277.70306	191.40851	1	1	1	3	2	88888	0	88	4	1	5	3	2	8	3	8	888	2	8	2	8	8	8	2	8	8	88	8	8	8	1	8	4	1	8	1	0	88	88	0	88	88	0	88
2022	1	1	21	277.70306	191.40851	1	1	1	3	2	88888	100	88	1	2	3	3	2	8	3	8	888	2	8	2	8	8	8	2	8	8	88	8	8	8	1	8	6	1	8	1	0	88	88	0	88	88	4	0
2022	1	1	21	277.70306	233.74234	1	1	1	3	2	88888	200	88	2	1	2	2	2	8	2	1	20	2	8	2	8	2	3	1	5	4	88	4	8	2	1	8	6	1	8	1	0	88	88	0	88	88	5	7
2022	1	2	22	265.12724	520.06137	3	2	4	3	1	22000	88888	88	1	2	3	2	2	8	2	3	888	2	8	2	8	8	8	1	4	3	88	2	8	2	6	2	5	1	8	1	0	88	88	0	88	88	2	1
2022	1	2	22	265.12724	223.15729	2	2	2	3	1	3600	88888	88	1	2	3	3	2	8	2	8	888	2	8	2	8	8	8	1	5	1	88	1	8	1	1	8	6	1	8	1	3	4	0	3	3	0	0	88
2022	1	2	22	265.12724	182.74055	2	2	2	3	1	3600	88888	88	1	2	4	3	2	8	3	8	888	2	8	2	8	8	8	2	8	8	88	8	8	8	1	8	4	1	8	1	0	88	88	0	88	88	3	0
2022	1	2	22	265.12724	672.60458	4	2	4	3	2	88888	500	88	1	2	2	3	2	8	2	8	888	2	8	2	8	8	8	1	5	1	88	8	3	2	6	2	5	1	8	1	2	1	0	1	0	30	3	0
2022	1	2	22	265.12724	699.5349	2	2	2	3	1	18000	88888	88	1	3	3	2	2	8	2	3	888	1	3	1	2	8	8	1	4	4	88	3	8	2	6	2	6	1	8	1	2	1	0	2	1	0	5	0
2022	1	2	22	265.12724	241.97214	2	2	2	3	2	88888	2500	88	1	2	2	1	2	8	3	3	888	2	8	2	8	8	8	1	4	1	88	8	1	2	6	2	6	1	8	1	0	88	88	0	88	88	2	4
2022	1	2	22	265.12724	260.03068	2	2	2	3	2	88888	2500	88	1	2	3	2	2	8	2	3	888	2	8	2	8	8	8	1	4	1	88	2	8	2	6	2	4	1	8	1	0	88	88	0	88	88	1	0
2022	1	2	22	265.12724	672.60458	5	2	4	3	2	88888	1000	88	1	2	2	3	2	8	3	8	888	2	8	2	8	8	8	1	5	3	88	8	4	2	6	2	6	1	8	1	2	1	0	0	88	88	5	0
2022	1	2	22	265.12724	822.15299	4	4	4	3	1	30000	88888	88	1	2	2	2	2	8	1	3	888	2	8	2	8	8	8	1	5	5	10	4	8	2	6	2	6	1	8	1	2	3	0	2	2	0	3	2
2022	1	1	13	230.35864	305.96726	1	1	1	3	2	88888	195	88	1	3	2	3	2	8	2	8	888	1	1	1	1	2	3	1	4	4	88	8	4	2	1	8	4	1	8	1	5	1	0	5	0	30	7	2
2022	1	1	13	230.35864	294.17871	1	1	1	3	2	88888	100	88	1	2	3	2	2	8	3	3	888	1	3	1	1	2	4	1	4	5	20	4	8	2	1	8	6	1	8	1	2	0	30	2	0	20	6	1
2022	1	1	13	230.35864	294.17871	1	1	1	3	1	4000	88888	88	1	2	1	3	2	8	2	8	888	2	8	2	8	8	8	1	3	2	88	2	8	2	6	2	6	1	8	1	7	2	0	7	2	0	7	1
2022	1	1	13	230.35864	294.17871	1	1	1	3	2	88888	200	88	2	3	4	2	2	8	2	1	10	2	8	1	2	2	4	1	4	4	88	4	8	2	1	8	4	1	8	1	0	88	88	0	88	88	7	0
2022	1	1	13	230.35864	294.17871	1	1	1	3	1	2400	88888	88	2	2	2	2	2	8	2	2	888	2	8	2	8	1	3	1	2	3	88	2	8	2	1	8	4	1	8	1	1	1	30	1	1	30	7	3
2022	1	2	14	311.7268	414.04218	1	1	1	3	2	88888	90	88	1	2	3	3	2	8	2	8	888	2	8	2	8	8	8	1	4	2	88	8	2	2	1	8	6	1	8	1	0	88	88	0	88	88	4	1
2022	1	2	14	311.7268	398.08963	1	1	1	3	2	88888	50	88	1	2	2	2	2	8	3	3	888	2	8	2	8	8	8	1	5	5	21	4	8	2	1	8	6	1	8	1	2	1	30	2	1	30	7	0
2022	1	2	14	311.7268	414.04218	1	1	1	3	2	88888	130	88	1	2	1	1	2	8	2	3	888	2	8	1	1	2	3	1	5	4	88	8	4	1	1	8	2	1	8	1	2	1	0	1	0	15	7	0
2022	1	2	14	311.7268	377.09183	1	1	1	3	1	5000	88888	88	1	3	3	3	2	8	2	8	888	2	8	2	8	8	8	1	4	3	88	3	8	2	1	8	2	1	8	1	0	88	88	0	88	88	7	1
2022	1	2	14	311.7268	398.08963	1	1	1	3	2	88888	100	88	1	2	2	1	2	8	2	3	888	1	3	1	2	8	8	1	5	5	12	4	8	2	1	8	2	1	8	1	3	1	0	2	1	0	7	0
2022	1	1	13	230.35864	294.17871	1	1	1	3	2	88888	100	88	1	2	3	3	2	8	3	8	888	2	8	2	8	8	8	1	4	5	10	4	8	2	6	2	2	1	8	1	5	1	30	0	88	88	7	1
2022	1	1	13	230.35864	294.17871	1	1	1	3	2	88888	550	88	1	3	3	3	2	8	2	8	888	2	8	2	8	8	8	1	4	5	14	4	8	2	6	2	4	1	8	1	4	1	0	4	1	0	7	0
2022	1	1	13	230.35864	305.96726	1	1	1	3	2	88888	120	88	1	2	3	2	2	8	2	2	888	2	8	2	8	1	2	1	3	2	88	8	2	2	1	8	5	1	8	1	2	0	30	0	88	88	5	0
2022	1	1	13	230.35864	305.96726	3	2	3	3	2	88888	100	88	3	2	2	3	2	8	3	8	888	2	8	2	8	8	8	1	1	8	88	8	8	8	1	8	6	1	8	1	0	88	88	0	88	88	2	0
2022	1	1	13	230.35864	305.96726	3	2	3	3	2	88888	100	88	3	2	1	3	2	8	3	8	888	2	8	2	8	8	8	1	1	8	88	8	8	8	1	8	4	1	8	1	0	88	88	0	88	88	7	0
2022	1	1	13	230.35864	476.32824	3	3	4	3	1	200	88888	88	1	2	2	3	2	8	3	8	888	2	8	2	8	8	8	1	1	8	88	8	8	8	1	8	6	1	8	1	0	88	88	0	88	88	4	1
2022	1	2	14	311.7268	395.41179	4	2	4	3	2	88888	600	88	1	2	2	3	2	8	3	8	888	2	8	2	8	8	8	1	4	1	88	8	2	1	6	2	6	1	8	1	3	1	30	3	1	30	4	0
2022	1	2	14	311.7268	377.09183	4	2	4	3	2	88888	600	88	1	2	2	3	2	8	1	8	888	2	8	2	8	8	8	1	4	2	88	4	8	1	6	2	6	1	8	6	2	1	0	2	1	0	0	88
2022	1	2	14	311.7268	395.41179	4	2	4	3	2	88888	1500	88	1	2	1	3	2	8	2	8	888	2	8	2	8	8	8	1	2	1	88	8	1	2	6	2	4	1	8	1	0	88	88	0	88	88	7	0
2022	1	2	14	311.7268	305.73446	4	2	4	3	2	88888	1500	88	1	2	1	2	2	8	2	3	888	2	8	2	8	8	8	1	5	4	88	4	8	2	6	2	4	1	8	1	0	88	88	0	88	88	7	1
2022	1	2	14	311.7268	429.71915	2	2	7	3	2	88888	200	88	1	2	4	3	2	8	3	8	888	2	8	2	8	8	8	2	8	8	88	8	8	8	1	8	4	1	8	1	0	88	88	0	88	88	5	0
2022	1	2	14	311.7268	395.41179	5	2	4	3	2	88888	500	88	1	2	3	3	2	8	3	8	888	2	8	2	8	8	8	1	2	1	88	8	1	2	6	2	6	1	8	1	0	88	88	0	88	88	3	0
2022	1	2	14	311.7268	377.09183	5	2	4	3	2	88888	500	88	1	2	2	2	2	8	2	3	888	1	3	2	8	8	8	1	5	4	88	4	8	2	6	2	4	1	8	1	1	1	0	1	0	30	4	0
2022	1	2	14	311.7268	524.76016	2	2	2	3	2	88888	400	88	1	2	2	2	2	8	2	1	3	2	8	2	8	1	2	1	4	1	88	1	8	2	6	2	3	1	8	6	0	88	88	2	2	0	7	0
2022	1	2	14	311.7268	305.73446	1	1	4	3	2	88888	1000	88	1	2	3	2	2	8	2	1	15	2	8	2	8	1	2	1	4	4	88	4	8	1	6	2	4	1	8	1	0	88	88	0	88	88	4	1
2022	1	2	14	311.7268	426.75284	3	3	4	3	2	88888	1500	88	1	2	2	3	2	8	3	8	888	2	8	2	8	8	8	2	8	8	88	8	8	8	6	8	6	1	8	1	0	88	88	5	1	0	7	1
2022	1	2	14	311.7268	563.1997	3	3	4	3	2	88888	1500	88	1	2	2	3	2	8	2	8	888	2	8	2	8	8	8	1	4	2	88	8	1	2	6	2	5	1	8	1	0	88	88	2	2	0	5	0
2022	1	2	14	311.7268	414.04218	1	1	1	3	1	2500	88888	88	1	2	3	3	2	8	2	8	888	2	8	2	8	8	8	1	4	2	88	8	2	2	1	8	6	1	8	1	0	88	88	0	88	88	5	0
2022	1	2	14	311.7268	398.08963	1	1	1	3	2	88888	150	88	1	2	2	3	2	8	3	8	888	2	8	2	8	8	8	1	5	5	14	4	8	1	1	8	3	1	8	1	5	0	20	5	0	20	7	4
2022	1	2	14	311.7268	398.08963	1	1	1	3	2	88888	80	88	1	2	2	3	2	8	3	8	888	2	8	2	8	8	8	1	4	3	88	3	8	2	1	8	5	1	8	1	3	1	0	3	1	0	5	0
2022	1	2	14	311.7268	414.04218	1	1	1	3	2	88888	80	88	1	2	2	3	2	8	3	8	888	2	8	2	8	8	8	1	3	2	88	8	2	2	1	8	6	1	8	1	3	1	0	3	1	0	7	2
2022	1	2	14	311.7268	375.46647	1	1	1	3	2	88888	230	88	1	2	2	2	2	8	2	1	5	1	3	2	8	1	4	1	3	3	88	8	3	2	1	8	6	1	8	1	0	88	88	0	88	88	7	0
2022	1	1	13	230.35864	305.96726	1	1	1	3	2	88888	140	88	1	3	2	3	2	8	2	8	888	2	8	2	8	8	8	1	2	4	88	8	2	2	1	8	4	1	8	1	0	88	88	3	1	0	6	0
2022	1	1	13	230.35864	292.19985	2	2	3	3	2	88888	500	88	1	2	2	3	2	8	2	8	888	2	8	2	8	8	8	1	4	1	88	8	1	2	1	8	6	1	8	1	0	88	88	2	1	0	7	0
2022	1	1	13	230.35864	292.19985	2	2	3	3	2	88888	500	88	1	2	3	3	2	8	2	8	888	2	8	2	8	8	8	1	3	2	88	8	2	2	1	8	5	1	8	1	0	88	88	0	88	88	7	0
2022	1	1	13	230.35864	193.8926	3	3	6	3	2	88888	500	88	1	2	2	3	2	8	3	8	888	2	8	2	8	8	8	1	3	1	88	1	8	2	6	2	6	1	8	1	5	2	0	0	88	88	7	1
2022	1	1	13	230.35864	158.77608	3	3	6	3	2	88888	500	88	1	2	3	3	2	8	3	8	888	2	8	2	8	8	8	2	8	8	88	8	8	8	1	8	6	1	8	1	0	88	88	0	88	88	3	1
2022	1	1	13	230.35864	292.19985	3	3	6	3	2	88888	500	88	1	2	3	1	2	8	3	3	888	2	8	2	8	8	8	2	8	8	88	8	8	8	6	8	6	1	8	1	0	88	88	0	88	88	3	0
2022	1	1	13	230.35864	294.17871	1	1	1	3	1	5000	88888	88	1	3	3	2	2	8	2	2	888	2	8	2	8	1	1	1	4	3	88	3	8	2	6	2	2	6	2	1	3	0	40	0	88	88	7	0
2022	1	1	13	230.35864	294.17871	1	1	1	3	2	88888	200	88	2	3	3	2	2	8	2	3	888	2	8	1	1	1	3	1	6	5	14	5	8	1	1	8	3	1	8	3	0	88	88	5	1	0	5	0
2022	1	1	13	230.35864	305.96726	1	1	1	3	2	88888	60	88	1	2	4	2	2	8	2	1	15	1	3	1	2	2	4	1	1	8	88	8	8	8	1	8	5	1	8	1	3	0	30	1	0	20	4	1
2022	1	1	13	230.35864	193.8926	2	2	2	3	2	88888	300	88	1	2	2	2	2	8	3	3	888	2	8	2	8	8	8	1	1	8	88	8	8	8	1	8	5	1	8	1	4	0	30	0	88	88	4	1
2022	1	1	13	230.35864	158.77608	2	2	2	3	2	88888	300	88	1	2	3	3	2	8	3	8	888	2	8	2	8	8	8	2	8	8	88	8	8	8	1	8	6	1	8	1	4	1	0	0	88	88	5	1
2022	1	2	14	311.7268	411.24363	2	2	2	3	2	88888	0	88	1	2	3	3	2	8	2	8	888	1	1	2	8	1	4	1	5	4	88	4	8	1	6	2	6	1	8	1	1	0	30	1	0	30	3	1
2022	1	2	14	311.7268	375.46647	2	2	2	3	2	88888	0	88	1	2	2	3	2	8	2	8	888	2	8	2	8	8	8	1	5	1	88	8	2	2	6	2	5	1	8	1	2	0	30	2	0	30	3	0
2022	1	2	14	311.7268	398.08963	3	3	4	3	2	88888	1000	88	1	2	2	1	2	8	2	3	888	2	8	2	8	8	8	1	4	3	88	2	8	2	1	8	6	1	8	1	1	0	30	3	0	30	7	0
2022	1	2	14	311.7268	305.73446	3	3	4	3	2	88888	1000	88	1	2	2	3	2	8	2	8	888	2	8	2	8	8	8	1	4	3	88	3	8	2	6	2	1	1	8	1	5	1	0	0	88	88	3	0
2022	1	2	14	311.7268	284.50189	3	3	4	3	2	88888	1000	88	1	2	2	3	2	8	2	8	888	2	8	2	8	8	8	1	3	1	88	8	1	2	1	8	6	1	8	1	0	88	88	1	1	0	7	0
2022	1	2	14	311.7268	754.18366	2	2	2	3	2	88888	0	88	1	2	2	3	2	8	2	8	888	2	8	2	8	8	8	1	1	8	88	8	8	8	6	8	6	1	8	1	4	1	0	4	1	0	7	0
2022	1	2	14	311.7268	214.85957	2	2	2	3	2	88888	200	88	1	2	2	3	2	8	3	8	888	2	8	2	8	8	8	1	1	8	88	8	8	8	6	8	5	1	8	1	0	88	88	0	88	88	5	0
2022	1	2	14	311.7268	262.38008	2	2	2	3	2	88888	200	88	1	2	3	2	2	8	3	3	888	2	8	2	8	8	8	2	8	8	88	8	8	8	6	8	2	1	8	1	7	1	0	7	1	0	7	0
2022	1	2	14	311.7268	375.46647	3	2	4	3	1	10000	88888	88	1	3	3	3	2	8	2	8	888	2	8	2	8	8	8	1	3	1	88	8	2	2	1	8	3	1	8	1	0	88	88	0	88	88	3	0
2022	1	2	14	311.7268	411.24363	3	2	4	3	1	10000	88888	88	1	3	3	3	2	8	2	8	888	2	8	2	8	8	8	1	3	2	88	1	8	2	6	2	6	1	8	1	1	1	0	1	1	0	4	1
2022	1	1	15	287.37316	281.84897	1	1	1	3	2	88888	500	88	1	2	3	2	2	8	2	1	20	2	8	2	8	2	4	1	2	1	88	2	8	2	1	8	6	1	8	1	0	88	88	0	88	88	7	1
2022	1	1	15	287.37316	364.52027	2	2	3	3	1	1500	88888	88	2	1	3	3	1	2	3	8	888	2	8	2	8	8	8	1	2	1	88	8	1	2	1	8	6	1	8	1	0	88	88	0	88	88	5	1
2022	1	1	15	287.37316	346.13317	2	2	3	3	1	1500	88888	88	2	1	4	2	2	8	3	3	888	1	1	1	2	1	3	1	1	8	88	8	8	8	1	8	6	1	8	1	0	88	88	0	88	88	5	0
2022	1	1	15	287.37316	381.69516	1	1	1	3	2	88888	180	88	1	2	3	3	2	8	2	8	888	2	8	2	8	8	8	1	4	3	88	8	3	2	1	8	6	1	8	1	7	1	0	0	88	88	7	3
2022	1	1	15	287.37316	366.9889	1	1	1	3	2	88888	210	88	1	2	3	2	2	8	2	3	888	1	1	2	8	2	4	1	5	5	15	5	8	2	1	8	4	1	8	1	0	88	88	0	88	88	7	13
2022	1	1	15	287.37316	379.11525	1	1	1	3	2	88888	300	88	1	2	2	2	2	8	2	1	10	2	8	2	8	1	3	1	4	4	88	2	8	2	6	2	5	6	2	1	0	88	88	0	88	88	7	0
2022	1	1	15	287.37316	198.07368	3	3	4	3	2	88888	250	88	2	2	3	3	2	8	3	8	888	2	8	2	8	8	8	2	8	8	88	8	8	8	1	8	3	1	8	1	0	88	88	1	0	40	7	0
2022	1	1	15	287.37316	241.88165	3	3	4	3	2	88888	250	88	2	2	4	2	2	8	3	1	3	2	8	2	8	1	4	2	8	8	88	8	8	8	6	8	4	1	8	1	0	88	88	2	1	0	7	0
2022	1	1	15	287.37316	364.52027	3	3	4	3	2	88888	250	88	2	2	3	3	2	8	2	8	888	2	8	2	8	8	8	1	1	8	88	8	8	8	1	8	6	1	8	1	0	88	88	0	88	88	0	88
2022	1	1	15	287.37316	198.07368	2	2	2	3	2	88888	90	88	2	2	3	3	2	8	2	8	888	2	8	2	8	8	8	1	2	1	88	8	1	2	1	8	6	1	8	1	0	88	88	0	88	88	7	0
2022	1	1	15	287.37316	241.88165	2	2	2	3	2	88888	90	88	2	2	2	2	2	8	2	3	888	2	8	2	8	8	8	1	6	2	88	1	8	2	1	8	6	1	8	1	0	88	88	0	88	88	7	0
2022	1	1	15	287.37316	347.63155	1	1	1	3	2	88888	250	88	1	1	3	2	2	8	2	1	15	2	8	2	8	2	3	1	2	3	88	2	8	2	6	2	4	1	8	1	0	88	88	0	88	88	7	0
2022	1	1	15	287.37316	568.67286	3	3	4	3	2	88888	350	88	1	3	3	3	2	8	2	8	888	2	8	2	8	8	8	1	4	2	88	1	8	2	1	8	6	1	8	1	3	1	30	3	1	30	4	0
2022	1	1	15	287.37316	362.82248	3	3	4	3	2	88888	350	88	1	3	5	2	2	8	3	2	888	2	8	2	8	2	3	1	5	3	88	3	8	2	1	8	6	1	8	1	0	88	88	0	88	88	7	0
2022	1	1	15	287.37316	198.07368	1	1	1	1	2	88888	80	88	2	2	5	2	2	8	3	1	20	2	8	2	8	2	4	1	5	2	88	8	3	2	1	8	4	1	8	1	0	88	88	0	88	88	3	0
2022	1	1	15	287.37316	198.07368	3	3	4	3	2	88888	100	88	1	2	3	3	2	8	3	8	888	2	8	2	8	8	8	2	8	8	88	8	8	8	1	8	6	1	8	1	0	88	88	0	88	88	0	88
2022	1	1	15	287.37316	241.88165	3	3	4	3	2	88888	100	88	1	2	3	2	2	8	3	3	888	2	8	2	8	8	8	1	5	2	88	4	8	2	1	8	6	1	8	1	0	88	88	0	88	88	3	0
2022	1	1	15	287.37316	262.2752	3	3	4	3	2	88888	100	88	1	2	4	3	2	8	2	8	888	2	8	2	8	8	8	2	8	8	88	8	8	8	1	8	5	1	8	1	0	88	88	0	88	88	3	0
2022	1	1	15	287.37316	198.07368	2	2	2	3	2	88888	200	88	2	2	5	3	2	8	3	8	888	2	8	2	8	8	8	1	3	1	88	8	2	2	1	8	2	1	8	1	0	88	88	3	0	30	7	0
2022	1	1	15	287.37316	241.88165	2	2	2	3	2	88888	200	88	2	2	3	2	2	8	3	1	5	2	8	2	8	1	3	2	8	8	88	8	8	8	1	8	6	1	8	1	0	88	88	5	1	0	7	1
2022	1	1	15	287.37316	381.69516	2	2	3	3	2	88888	500	88	1	1	1	3	2	8	2	8	888	2	8	2	8	8	8	1	3	2	88	8	2	2	1	8	3	1	8	1	6	2	0	6	1	0	7	1
2022	1	1	15	287.37316	381.69516	2	2	3	3	2	88888	500	88	1	1	2	1	2	8	3	3	888	2	8	2	8	8	8	1	3	2	88	8	3	2	1	8	2	1	8	1	5	1	30	4	1	30	7	0
2022	1	1	15	287.37316	379.11525	1	1	1	3	1	4800	88888	88	1	3	3	3	2	8	2	8	888	2	8	2	8	8	8	1	2	2	88	1	8	2	5	2	2	1	8	1	0	88	88	0	88	88	7	0
2022	1	1	15	287.37316	347.63155	1	1	1	3	1	10000	88888	88	1	1	2	2	2	8	2	1	10	1	2	2	8	2	3	1	6	5	11	5	8	2	6	2	6	1	8	1	2	1	0	0	88	88	5	0
2022	1	1	15	287.37316	346.13317	2	2	2	3	2	88888	850	88	1	3	2	3	2	8	2	8	888	2	8	2	8	8	8	1	4	3	88	8	4	2	1	8	4	1	8	1	0	88	88	0	88	88	4	0
2022	1	1	15	287.37316	366.9889	2	2	2	3	2	88888	850	88	1	3	3	2	2	8	2	3	888	1	3	2	8	8	8	1	4	4	88	3	8	2	6	2	3	1	8	1	1	1	0	0	88	88	5	0
2022	1	1	15	287.37316	241.88165	2	2	2	1	2	88888	150	88	1	2	4	2	2	8	3	1	20	2	8	2	8	1	3	1	1	8	88	8	8	8	6	8	2	1	8	1	0	88	88	0	88	88	1	0
2022	1	1	15	287.37316	198.07368	2	2	2	1	2	88888	150	88	1	2	3	2	1	1	3	2	888	2	8	2	8	1	3	1	2	2	88	8	2	2	1	8	5	1	8	1	0	88	88	0	88	88	5	0
2022	1	1	15	287.37316	198.07368	2	2	2	3	2	88888	200	88	1	2	4	3	2	8	2	8	888	2	8	2	8	8	8	1	4	4	88	8	4	2	1	8	4	1	8	1	0	88	88	0	88	88	3	0
2022	1	1	15	287.37316	241.88165	2	2	2	3	2	88888	200	88	1	2	3	3	2	8	2	8	888	2	8	2	8	8	8	1	6	2	88	2	8	2	6	2	1	1	8	1	0	88	88	0	88	88	5	0
2022	1	1	15	287.37316	594.22104	3	3	4	3	2	88888	600	88	1	3	3	3	2	8	2	8	888	2	8	2	8	8	8	1	1	8	88	8	8	8	6	8	6	1	8	1	0	88	88	0	88	88	7	1
2022	1	2	16	373.42863	473.67785	1	1	1	3	1	3600	88888	88	1	2	3	1	2	8	2	2	888	2	8	2	8	1	1	1	4	3	88	8	1	2	6	2	6	1	8	1	2	1	30	2	1	0	3	1
2022	1	2	16	373.42863	340.81494	1	1	1	3	2	88888	400	88	1	2	2	3	2	8	2	8	888	2	8	2	8	8	8	1	5	1	88	8	2	2	6	2	6	1	8	1	3	1	0	3	1	0	3	1
2022	1	2	16	373.42863	449.78465	2	2	5	3	2	88888	500	88	1	2	4	3	2	8	2	8	888	2	8	2	8	8	8	2	8	8	88	8	8	8	1	8	6	1	8	1	0	88	88	0	88	88	5	0
2022	1	2	16	373.42863	314.31444	2	2	5	3	2	88888	500	88	1	2	2	2	2	8	2	3	888	2	8	2	8	8	8	1	4	5	14	4	8	2	1	8	5	1	8	1	1	3	0	1	3	0	1	3
2022	1	2	16	373.42863	511.22242	3	3	5	3	2	88888	400	88	1	2	3	3	2	8	2	8	888	2	8	2	8	8	8	2	8	8	88	8	8	8	1	8	6	1	8	1	0	88	88	0	88	88	5	1
2022	1	2	16	373.42863	743.99381	3	3	5	3	2	88888	400	88	1	2	3	3	2	8	2	8	888	2	8	2	8	8	8	1	3	1	88	8	1	2	1	8	6	1	8	1	0	88	88	0	88	88	5	2
2022	1	2	16	373.42863	257.38793	3	3	6	3	2	88888	500	88	1	2	2	3	2	8	3	8	888	2	8	2	8	8	8	2	8	8	88	8	8	8	1	8	6	1	8	1	0	88	88	0	88	88	7	0
2022	1	2	16	373.42863	314.31444	3	3	6	3	2	88888	500	88	1	2	3	3	2	8	3	8	888	2	8	2	8	8	8	2	8	8	88	8	8	8	1	8	3	1	8	1	0	88	88	3	0	20	5	0
2022	1	2	16	373.42863	451.73173	3	3	6	3	2	88888	500	88	1	2	3	3	2	8	1	8	888	1	1	2	8	1	4	1	5	5	14	4	8	2	6	2	2	1	8	1	0	88	88	0	88	88	2	0
2022	1	2	16	373.42863	257.38793	1	1	1	3	2	88888	95	88	2	3	3	1	2	8	3	3	888	2	8	2	8	8	8	1	1	8	88	8	8	8	1	8	3	1	8	1	0	88	88	0	88	88	7	0
2022	1	2	16	373.42863	340.81494	1	1	1	3	2	88888	400	88	1	1	3	2	2	8	3	1	20	2	8	2	8	1	4	2	8	8	88	8	8	8	6	8	6	1	8	1	3	1	0	0	88	88	7	1
2022	1	1	15	287.37316	241.88165	2	2	2	3	2	88888	150	88	1	2	2	3	2	8	2	8	888	2	8	2	8	8	8	1	3	3	88	1	8	2	6	2	2	1	8	1	0	88	88	0	88	88	7	2
2022	1	1	15	287.37316	198.07368	2	2	2	3	2	88888	150	88	1	2	3	3	2	8	3	8	888	2	8	2	8	8	8	2	8	8	88	8	8	8	1	8	6	1	8	1	0	88	88	6	2	0	7	1
2022	1	1	15	287.37316	379.11525	2	2	2	3	2	88888	420	88	1	3	2	2	2	8	2	3	888	2	8	2	8	8	8	1	5	2	88	2	8	2	1	8	6	1	8	1	0	88	88	7	0	30	5	4
2022	1	1	15	287.37316	381.69516	2	2	2	3	2	88888	420	88	1	3	3	3	2	8	2	8	888	2	8	2	8	8	8	1	4	1	88	8	2	2	1	8	3	1	8	1	0	88	88	0	88	88	3	0
2022	1	1	15	287.37316	381.69516	2	2	3	3	2	88888	700	88	1	3	3	2	2	8	2	3	888	1	3	2	8	8	8	1	4	3	88	8	3	2	6	2	5	1	8	1	5	1	0	4	1	0	6	0
2022	1	1	15	287.37316	381.69516	2	2	3	3	2	88888	700	88	1	3	2	3	2	8	2	8	888	2	8	2	8	8	8	1	6	3	88	8	3	2	6	2	6	1	8	1	0	88	88	3	1	0	7	1
2022	1	1	15	287.37316	381.69516	1	1	1	3	2	88888	450	88	1	3	3	3	2	8	2	8	888	2	8	2	8	8	8	1	5	1	88	8	3	2	1	8	4	1	8	1	1	1	0	1	1	0	7	0
2022	1	1	15	287.37316	198.07368	3	2	7	3	2	88888	700	88	1	2	3	3	2	8	3	8	888	2	8	2	8	8	8	2	8	8	88	8	8	8	1	8	6	1	8	1	0	88	88	0	88	88	3	0
2022	1	1	15	287.37316	347.63155	3	2	7	3	2	88888	700	88	1	2	2	3	2	8	2	8	888	2	8	2	8	8	8	1	1	8	88	8	8	8	6	8	6	1	8	1	4	1	30	6	1	30	7	1
2022	1	1	15	287.37316	366.9889	1	1	1	3	2	88888	200	88	2	1	1	2	2	8	2	3	888	1	3	1	1	1	4	1	3	1	88	1	8	2	1	8	5	1	8	4	5	1	30	7	1	0	7	0
2022	1	1	15	287.37316	346.13317	2	2	3	3	2	88888	300	88	1	2	3	2	2	8	2	1	5	2	8	2	8	2	3	1	4	5	14	8	4	2	6	2	4	1	8	1	0	88	88	0	88	88	7	1
2022	1	1	15	287.37316	379.11525	2	2	3	3	2	88888	300	88	1	2	2	2	2	8	2	1	20	1	3	2	8	2	4	1	4	5	14	3	8	2	1	8	6	6	2	1	0	88	88	1	0	30	7	0
2022	1	1	15	287.37316	379.11525	1	1	1	3	2	88888	200	88	1	1	2	3	2	8	2	8	888	2	8	2	8	8	8	1	5	5	10	4	8	2	1	8	3	1	8	1	0	88	88	0	88	88	7	0
2022	1	1	15	287.37316	366.9889	1	1	1	3	2	88888	250	88	1	2	1	3	2	8	2	8	888	2	8	2	8	8	8	1	2	1	88	1	8	2	6	2	6	1	8	1	7	2	0	7	2	0	7	0
2022	1	1	15	287.37316	381.69516	1	1	1	3	1	2400	88888	88	1	3	3	2	2	8	2	2	888	1	3	1	2	1	1	1	6	5	14	8	5	2	1	8	6	1	8	1	0	88	88	0	88	88	7	1
2022	1	1	31	234.61815	567.62901	4	4	4	3	2	88888	250	88	1	2	3	2	2	8	2	3	888	2	8	2	8	8	8	1	1	8	88	8	8	8	6	8	5	1	8	1	0	88	88	0	88	88	7	1
2022	1	1	31	234.61815	323.42395	4	4	4	3	2	88888	250	88	1	2	4	3	2	8	3	8	888	2	8	2	8	8	8	1	1	8	88	8	8	8	1	8	6	1	8	1	0	88	88	0	88	88	1	0
2022	1	1	31	234.61815	311.62483	2	2	2	3	2	88888	600	88	1	2	2	3	2	8	2	8	888	2	8	2	8	8	8	1	1	8	88	8	8	8	1	8	3	1	8	1	0	88	88	0	88	88	7	0
2022	1	1	31	234.61815	309.51853	2	2	2	3	2	88888	600	88	1	2	4	1	2	8	2	3	888	2	8	2	8	8	8	1	1	8	88	8	8	8	6	8	2	1	8	1	0	88	88	0	88	88	4	0
2022	1	1	31	234.61815	161.71197	1	1	1	3	2	88888	50	88	2	2	4	3	2	8	3	8	888	2	8	2	8	8	8	2	8	8	88	8	8	8	1	8	4	1	8	1	0	88	88	0	88	88	0	88
2022	1	1	31	234.61815	197.47782	2	2	2	3	2	88888	200	88	1	2	2	3	2	8	3	8	888	1	1	2	8	2	4	1	5	3	88	3	8	2	6	2	6	1	8	1	2	5	0	0	88	88	7	0
2022	1	1	31	234.61815	161.71197	2	2	2	3	2	88888	200	88	1	2	2	3	2	8	2	8	888	2	8	2	8	8	8	2	8	8	88	8	8	8	6	8	6	1	8	1	0	88	88	0	88	88	7	1
2022	1	1	31	234.61815	283.81451	5	2	4	3	2	88888	600	88	1	1	1	3	2	8	2	8	888	2	8	2	8	8	8	1	1	8	88	8	8	8	6	8	6	1	8	1	0	88	88	0	88	88	7	1
2022	1	1	31	234.61815	297.60285	5	2	4	3	2	88888	600	88	1	1	1	3	2	8	3	8	888	2	8	2	8	8	8	1	4	1	88	8	1	1	6	2	6	1	8	1	0	88	88	0	88	88	7	1
2022	1	1	31	234.61815	394.95564	2	2	2	3	2	88888	150	88	2	2	2	3	2	8	3	8	888	1	1	2	8	1	4	1	5	3	88	3	8	2	6	2	6	1	8	1	2	2	0	0	88	88	3	1
2022	1	2	32	363.4457	356.45916	2	2	2	3	2	88888	1000	88	1	2	3	3	2	8	2	8	888	2	8	2	8	8	8	2	8	8	88	8	8	8	6	8	1	1	8	1	0	88	88	0	88	88	7	1
2022	1	2	32	363.4457	250.50714	2	2	2	3	2	88888	1000	88	1	2	2	3	2	8	2	8	888	2	8	2	8	8	8	2	8	8	88	8	8	8	6	8	3	1	8	1	1	1	0	3	1	0	4	0
2022	1	2	32	363.4457	331.70388	2	2	2	3	2	88888	400	88	1	2	2	3	2	8	3	8	888	2	8	2	8	8	8	1	1	8	88	8	8	8	1	8	6	1	8	1	4	1	0	4	1	0	2	0
2022	1	2	32	363.4457	305.91182	2	2	2	3	2	88888	400	88	1	2	3	2	2	8	2	3	888	2	8	2	8	8	8	1	1	8	88	8	8	8	6	8	6	1	8	1	0	88	88	0	88	88	7	1
2022	1	2	32	363.4457	482.73633	4	4	4	3	2	88888	650	88	1	2	3	3	1	2	3	8	888	2	8	2	8	8	8	1	2	1	88	8	1	2	6	2	5	1	8	1	0	88	88	0	88	88	4	0
2022	1	2	32	363.4457	356.45916	4	4	4	3	2	88888	650	88	1	2	3	2	2	8	2	1	13	1	3	1	2	1	3	1	3	3	88	2	8	2	6	2	4	6	2	1	0	88	88	0	88	88	0	88
2022	1	2	32	363.4457	461.01495	4	4	4	3	2	88888	650	88	1	2	2	3	1	2	3	8	888	2	8	2	8	8	8	1	1	8	88	8	8	8	6	8	6	1	8	1	3	1	20	3	1	0	2	0
2022	1	2	32	363.4457	464.13708	4	4	4	3	2	88888	650	88	1	2	2	3	2	8	3	8	888	2	8	2	8	8	8	1	2	2	88	2	8	2	6	2	4	1	8	1	3	0	30	3	0	30	5	0
2022	1	2	32	363.4457	482.73633	3	3	4	3	1	30000	88888	88	1	3	2	3	2	8	3	8	888	2	8	2	8	8	8	1	3	3	88	8	3	2	6	2	6	1	8	1	2	1	0	3	1	0	7	1
2022	1	2	32	363.4457	356.45916	3	3	4	3	1	30000	88888	88	1	3	1	3	2	8	2	8	888	2	8	2	8	8	8	1	4	1	88	1	8	2	6	2	6	1	8	5	0	88	88	0	88	88	7	0
2022	1	2	32	363.4457	331.70388	3	3	4	3	1	30000	88888	88	1	3	2	3	2	8	2	8	888	2	8	2	8	8	8	1	5	3	88	8	4	2	6	2	6	1	8	6	1	2	0	2	0	20	7	1
2022	1	2	32	363.4457	501.01427	2	2	2	3	2	88888	200	88	1	2	2	3	2	8	3	8	888	2	8	2	8	8	8	1	1	8	88	8	8	8	6	8	6	1	8	1	0	88	88	0	88	88	3	1
2022	1	2	32	363.4457	305.91182	3	3	2	3	2	88888	100	88	1	2	3	2	2	8	3	3	888	2	8	2	8	8	8	1	2	1	88	1	8	2	6	2	6	1	8	1	0	88	88	0	88	88	3	0
2022	1	2	32	363.4457	250.50714	3	3	2	3	2	88888	100	88	1	2	3	3	2	8	3	8	888	2	8	2	8	8	8	2	8	8	88	8	8	8	1	8	4	1	8	1	0	88	88	0	88	88	7	1
2022	1	2	32	363.4457	437.76048	3	3	2	3	2	88888	100	88	1	2	2	3	2	8	2	8	888	2	8	2	8	8	8	1	3	1	88	8	1	2	6	2	6	1	8	1	3	1	0	0	88	88	5	0
2022	1	1	31	234.61815	309.51853	1	1	1	3	2	88888	200	88	3	3	4	2	2	8	2	1	10	1	1	1	1	2	4	1	1	8	88	8	8	8	1	8	3	6	8	1	2	2	0	2	2	0	7	1
2022	1	1	31	234.61815	309.51853	1	1	1	3	2	88888	350	88	1	2	2	2	2	8	2	3	888	1	1	2	8	2	3	1	4	4	88	4	8	2	6	2	4	1	8	1	3	1	0	3	1	0	7	0
2022	1	1	31	234.61815	282.5912	1	1	1	3	2	88888	250	88	1	2	2	2	2	8	2	3	888	1	1	1	1	2	4	1	5	2	88	8	2	1	1	8	6	1	8	1	5	1	30	5	1	0	7	1
2022	1	1	31	234.61815	599.2366	2	2	3	3	2	88888	250	88	1	2	3	2	2	8	2	3	888	1	1	1	1	1	4	1	5	5	14	4	8	2	6	2	4	6	2	1	0	88	88	0	88	88	7	0
2022	1	1	31	234.61815	297.60285	1	1	1	3	2	88888	160	88	2	1	2	3	2	8	2	8	888	2	8	2	8	8	8	1	1	8	88	8	8	8	1	8	6	1	8	1	3	1	0	3	1	0	7	2
2022	1	1	31	234.61815	282.5912	3	2	4	3	2	88888	300	88	1	2	2	2	2	8	3	3	888	2	8	2	8	8	8	1	3	2	88	8	3	2	1	8	6	1	8	1	0	88	88	0	88	88	3	0
2022	1	1	31	234.61815	309.51853	3	2	4	3	2	88888	300	88	1	2	2	2	2	8	2	1	7	2	8	2	8	1	3	1	4	5	14	3	8	2	4	2	3	6	2	1	4	1	0	2	1	0	7	0
2022	1	1	31	234.61815	282.5912	1	1	1	3	2	88888	100	88	1	2	3	2	2	8	2	1	5	1	1	2	8	2	4	1	3	1	88	8	2	2	1	8	4	1	8	1	0	88	88	0	88	88	7	2
2022	1	1	31	234.61815	309.51853	1	1	1	3	2	88888	320	88	1	3	2	2	2	8	2	1	10	1	1	2	8	2	4	1	3	2	88	1	8	2	6	2	3	1	8	1	0	88	88	0	88	88	3	2
2022	1	1	31	234.61815	197.47782	2	2	2	3	2	88888	50	88	4	2	3	2	2	8	3	3	888	2	8	2	8	8	8	1	1	8	88	8	8	8	1	8	6	1	8	1	0	88	88	0	88	88	7	1
2022	1	1	31	234.61815	161.71197	2	2	2	3	2	88888	50	88	4	2	4	3	2	8	3	8	888	2	8	2	8	8	8	2	8	8	88	8	8	8	1	8	6	1	8	1	0	88	88	0	88	88	7	1
2022	1	1	31	234.61815	283.81451	2	2	2	3	2	88888	300	88	1	2	3	3	2	8	2	8	888	2	8	2	8	8	8	1	1	8	88	8	8	8	6	8	6	1	8	1	0	88	88	3	1	0	4	0
2022	1	1	31	234.61815	297.60285	2	2	2	3	2	88888	300	88	1	2	3	3	2	8	2	8	888	2	8	2	8	8	8	2	8	8	88	8	8	8	6	8	6	1	8	1	0	88	88	0	88	88	5	0
2022	1	1	31	234.61815	642.38276	3	3	4	3	2	88888	500	88	1	2	3	3	1	2	1	8	888	2	8	2	8	8	8	1	3	1	88	8	1	2	6	2	6	1	8	1	0	88	88	0	88	88	3	1
2022	1	1	31	234.61815	197.47782	1	1	1	3	2	88888	50	88	4	2	2	2	2	8	3	3	888	2	8	2	8	8	8	1	2	1	88	1	8	2	1	8	4	1	8	1	0	88	88	0	88	88	5	2
2022	1	1	31	234.61815	269.51995	5	5	7	3	2	88888	500	88	1	2	3	3	2	8	3	8	888	2	8	2	8	8	8	2	8	8	88	8	8	8	1	8	6	1	8	1	0	88	88	0	88	88	0	88
2022	1	1	31	234.61815	383.51346	5	5	7	3	2	88888	500	88	1	2	3	3	2	8	2	8	888	2	8	2	8	8	8	2	8	8	88	8	8	8	6	8	1	1	8	1	5	1	0	0	88	88	5	2
2022	1	1	31	234.61815	356.87931	5	5	7	3	2	88888	500	88	1	2	3	3	2	8	3	8	888	2	8	2	8	8	8	2	8	8	88	8	8	8	1	8	6	1	8	1	0	88	88	0	88	88	3	1
2022	1	1	31	234.61815	197.47782	2	2	2	3	2	88888	130	88	1	2	2	2	2	8	3	3	888	2	8	2	8	8	8	1	2	1	88	1	8	2	1	8	6	1	8	1	0	88	88	0	88	88	7	1
2022	1	1	31	234.61815	161.71197	2	2	2	3	2	88888	130	88	1	2	4	3	2	8	3	8	888	2	8	2	8	8	8	2	8	8	88	8	8	8	1	8	5	1	8	1	0	88	88	0	88	88	7	1
2022	1	1	31	234.61815	623.24965	4	4	4	3	2	88888	400	88	1	2	3	3	2	8	3	8	888	2	8	2	8	8	8	1	3	4	88	8	3	2	1	8	5	1	8	1	0	88	88	0	88	88	7	0
2022	1	1	31	234.61815	428.25517	4	4	4	3	2	88888	400	88	1	2	3	3	2	8	3	8	888	2	8	2	8	8	8	2	8	8	88	8	8	8	1	8	5	1	8	1	0	88	88	0	88	88	3	1
2022	1	1	31	234.61815	161.71197	2	2	2	3	2	88888	250	88	1	2	3	3	2	8	3	8	888	2	8	2	8	8	8	1	1	8	88	8	8	8	1	8	4	1	8	1	0	88	88	0	88	88	4	0
2022	1	1	31	234.61815	197.47782	2	2	2	3	2	88888	250	88	1	2	4	2	2	8	3	3	888	2	8	2	8	8	8	2	8	8	88	8	8	8	1	8	6	1	8	1	0	88	88	0	88	88	4	0
2022	1	1	31	234.61815	283.81451	4	2	4	3	2	88888	800	88	1	1	2	2	2	8	2	1	10	2	8	2	8	2	3	1	5	5	14	4	8	2	6	2	1	1	8	4	0	88	88	3	2	0	4	1
2022	1	1	31	234.61815	282.5912	4	2	4	3	2	88888	800	88	1	1	2	1	1	2	2	3	888	2	8	2	8	8	8	1	5	4	88	8	4	2	6	2	6	1	8	1	0	88	88	0	88	88	7	1
2022	1	1	31	234.61815	460.21614	3	2	4	3	2	88888	500	88	1	2	3	3	2	8	2	8	888	2	8	2	8	8	8	2	8	8	88	8	8	8	6	8	1	1	8	1	0	88	88	0	88	88	7	1
2022	1	1	31	234.61815	197.47782	2	2	2	3	2	88888	100	88	2	2	4	2	2	8	3	3	888	2	8	2	8	8	8	2	8	8	88	8	8	8	1	8	5	1	8	1	0	88	88	0	88	88	5	0
2022	1	1	31	234.61815	161.71197	2	2	2	3	2	88888	100	88	2	2	3	3	2	8	2	8	888	2	8	2	8	8	8	2	8	8	88	8	8	8	1	8	5	1	8	1	0	88	88	0	88	88	5	1
2022	1	1	31	234.61815	595.20569	4	2	4	3	2	88888	300	88	1	1	3	3	1	2	3	8	888	2	8	2	8	8	8	1	3	1	88	8	1	2	1	8	5	1	8	1	0	88	88	0	88	88	6	0
2022	1	1	31	234.61815	197.47782	2	2	5	3	2	88888	60	88	3	1	2	3	2	8	3	8	888	2	8	2	8	8	8	1	5	1	88	1	8	2	6	2	6	1	8	1	7	2	0	0	88	88	7	2
2022	1	1	31	234.61815	161.71197	2	2	5	3	2	88888	60	88	3	1	3	3	2	8	3	8	888	2	8	2	8	8	8	2	8	8	88	8	8	8	1	8	6	1	8	1	0	88	88	0	88	88	0	88
2022	1	1	31	234.61815	309.51853	1	1	1	3	2	88888	350	88	1	2	1	2	2	8	2	1	10	2	8	2	8	1	3	1	4	5	14	4	8	1	6	2	3	1	8	1	0	88	88	0	88	88	7	1
2022	1	1	31	234.61815	161.71197	1	1	1	3	2	88888	100	88	2	2	3	3	2	8	3	8	888	2	8	2	8	8	8	2	8	8	88	8	8	8	1	8	5	1	8	1	0	88	88	0	88	88	0	88
2022	1	1	31	234.61815	299.6183	1	1	1	3	2	88888	60	88	1	1	1	2	2	8	3	1	7	2	8	2	8	2	4	1	4	5	14	4	8	1	1	8	3	1	8	1	0	88	88	7	1	0	7	0
2022	1	1	7	277.86883	272.52734	6	5	4	3	2	88888	650	88	1	1	3	3	2	8	2	8	888	2	8	2	8	8	8	1	4	3	88	1	8	1	6	2	6	1	8	1	7	1	0	2	1	0	7	3
2022	1	1	7	277.86883	352.46444	6	5	4	3	2	88888	650	88	1	1	3	3	2	8	2	8	888	2	8	2	8	8	8	1	2	1	88	8	1	2	1	8	6	1	8	1	3	1	0	2	0	30	7	1
2022	1	1	7	277.86883	369.0713	6	5	4	3	2	88888	650	88	1	1	2	3	2	8	2	8	888	2	8	2	8	8	8	1	4	5	20	8	4	2	1	8	2	1	8	1	1	1	30	1	1	0	7	0
2022	1	1	7	277.86883	369.0713	6	5	4	3	2	88888	650	88	1	1	3	3	2	8	2	8	888	2	8	2	8	8	8	1	4	3	88	8	3	2	5	2	5	1	8	1	2	2	0	2	2	0	4	3
2022	1	1	7	277.86883	369.0713	6	5	4	3	2	88888	650	88	1	1	2	3	2	8	2	8	888	2	8	2	8	8	8	1	3	2	88	8	2	2	1	8	2	1	8	6	2	1	30	2	1	0	7	7
2022	1	1	7	277.86883	366.57671	2	2	2	3	2	88888	650	88	2	3	3	3	2	8	2	8	888	2	8	2	8	8	8	1	4	4	88	3	8	2	6	2	6	1	8	1	3	1	0	0	88	88	7	1
2022	1	1	7	277.86883	334.68546	2	2	2	3	2	88888	650	88	2	3	3	3	2	8	2	8	888	2	8	2	8	8	8	1	4	1	88	8	1	2	6	2	6	1	8	1	2	1	0	2	1	0	7	1
2022	1	1	7	277.86883	334.68546	1	1	1	3	2	88888	260	88	2	3	4	3	2	8	2	8	888	2	8	2	8	8	8	1	4	1	88	8	1	2	6	2	4	1	8	1	0	88	88	3	1	0	7	0
2022	1	1	7	277.86883	334.68546	1	1	1	3	2	88888	240	88	2	1	2	3	2	8	2	8	888	2	8	2	8	8	8	1	1	8	88	8	8	8	6	8	6	1	8	1	5	1	40	0	88	88	7	0
2022	1	1	7	277.86883	366.57671	2	2	4	3	2	88888	300	88	1	3	2	3	2	8	2	8	888	2	8	1	1	2	2	1	4	4	88	5	8	2	6	2	5	1	8	1	5	1	10	2	1	20	2	0
2022	1	1	7	277.86883	334.68546	2	2	4	3	2	88888	300	88	1	3	3	3	1	2	3	8	888	2	8	2	8	8	8	1	4	3	88	8	3	1	6	2	6	1	8	1	0	88	88	0	88	88	3	2
2022	1	1	7	277.86883	191.52276	2	2	2	3	2	88888	50	88	1	2	4	3	2	8	3	8	888	2	8	2	8	8	8	2	8	8	88	8	8	8	1	8	6	1	8	1	0	88	88	0	88	88	7	0
2022	1	1	7	277.86883	233.88187	2	2	2	3	2	88888	50	88	1	2	2	2	2	8	2	1	10	2	8	2	8	2	4	1	5	2	88	3	8	1	1	8	2	1	8	1	0	88	88	1	0	20	7	1
2022	1	2	8	232.12712	306.23225	2	2	5	3	2	88888	800	88	1	2	1	2	2	8	2	1	10	2	8	2	8	1	2	1	2	1	88	1	8	1	6	2	4	6	2	4	7	1	30	7	2	0	7	0
2022	1	2	8	232.12712	159.99502	2	2	5	3	2	88888	800	88	1	2	2	3	2	8	2	8	888	2	8	2	8	8	8	1	3	2	88	8	2	2	6	2	6	1	8	1	0	88	88	3	0	10	7	0
2022	1	2	8	232.12712	279.59082	3	2	4	3	2	88888	500	88	1	1	3	3	2	8	3	8	888	2	8	2	8	8	8	1	4	1	88	8	1	2	6	2	6	1	8	1	0	88	88	2	0	30	7	1
2022	1	2	8	232.12712	306.23225	3	2	4	3	2	88888	500	88	1	1	4	3	2	8	2	8	888	2	8	2	8	8	8	1	5	5	21	4	8	1	3	2	2	1	8	1	1	1	0	0	88	88	1	1
2022	1	2	8	232.12712	294.44309	5	5	7	3	2	88888	700	88	1	1	3	3	2	8	3	8	888	2	8	2	8	8	8	1	1	8	88	8	8	8	6	8	3	1	8	1	5	0	50	7	1	0	7	1
2022	1	2	8	232.12712	227.66492	5	5	7	3	2	88888	700	88	1	1	3	2	2	8	2	3	888	2	8	2	8	8	8	1	5	5	14	4	8	1	6	2	1	1	8	1	1	0	30	2	0	30	7	1
2022	1	2	8	232.12712	159.99502	5	5	7	3	2	88888	700	88	1	1	2	3	2	8	3	8	888	2	8	2	8	8	8	2	8	8	88	8	8	8	1	8	3	1	8	1	0	88	88	0	88	88	7	2
2022	1	2	8	232.12712	308.31619	5	5	7	3	2	88888	700	88	1	1	2	3	2	8	2	8	888	2	8	2	8	8	8	1	3	3	88	8	3	2	5	2	3	1	8	1	0	88	88	0	88	88	7	0
2022	1	2	8	232.12712	308.31619	5	5	7	3	2	88888	700	88	1	1	2	2	2	8	3	3	888	2	8	1	2	8	8	1	5	2	88	8	4	1	1	8	2	1	8	2	0	88	88	0	88	88	7	0
2022	1	2	8	232.12712	455.32985	2	2	2	3	1	1000	88888	88	2	2	2	1	2	8	1	1	20	2	8	2	8	2	1	1	2	2	88	3	8	2	5	1	3	4	2	1	1	5	0	6	6	0	5	4
2022	1	2	8	232.12712	411.08826	4	4	4	3	2	88888	700	88	1	2	3	3	2	8	3	8	888	2	8	2	8	8	8	1	5	5	17	8	4	1	6	2	4	1	8	2	1	2	0	1	2	0	5	2
2022	1	2	8	232.12712	282.47216	4	4	4	3	2	88888	700	88	1	2	3	3	2	8	2	8	888	2	8	2	8	8	8	1	1	8	88	8	8	8	6	8	2	1	8	1	5	1	0	5	2	30	7	6
2022	1	2	8	232.12712	303.55324	4	4	4	3	2	88888	700	88	1	2	2	2	2	8	2	3	888	2	8	2	8	8	8	1	1	8	88	8	8	8	6	8	6	6	8	1	5	1	0	7	0	30	7	3
2022	1	2	8	232.12712	293.07169	3	3	6	3	2	88888	300	88	1	1	3	2	2	8	3	3	888	2	8	2	8	8	8	1	2	1	88	1	8	2	1	8	6	1	8	1	0	88	88	5	0	20	7	1
2022	1	2	8	232.12712	419.38622	3	3	6	3	2	88888	300	88	1	1	1	3	2	8	2	8	888	2	8	2	8	8	8	2	8	8	88	8	8	8	6	8	6	6	8	6	0	88	88	0	88	88	0	88
2022	1	1	7	277.86883	334.68546	2	2	3	3	2	88888	200	88	1	1	3	3	2	8	2	8	888	2	8	2	8	8	8	1	2	1	88	8	1	1	6	2	6	1	8	1	0	88	88	0	88	88	3	0
2022	1	1	7	277.86883	334.68546	2	2	3	3	2	88888	200	88	1	1	3	1	2	8	2	3	888	1	3	2	8	8	8	1	3	1	88	8	2	1	6	2	4	1	8	1	1	1	0	1	3	0	3	0
2022	1	1	7	277.86883	334.68546	2	2	3	3	2	88888	300	88	1	2	4	2	2	8	2	1	5	1	3	1	2	2	4	1	5	3	88	8	4	2	1	8	4	1	8	1	0	88	88	0	88	88	7	7
2022	1	1	7	277.86883	354.85144	2	2	3	3	2	88888	300	88	1	2	3	2	2	8	2	1	15	1	3	1	1	1	1	1	5	2	88	3	8	1	1	8	6	1	8	1	0	88	88	0	88	88	7	0
2022	1	1	7	277.86883	672.26857	3	2	4	3	2	88888	200	88	3	1	3	2	2	8	2	2	888	2	8	2	8	1	2	1	4	3	88	2	8	2	6	2	6	1	8	1	0	88	88	0	88	88	7	0
2022	1	1	7	277.86883	336.13429	1	1	1	3	2	88888	500	88	1	2	3	2	2	8	2	1	20	2	8	2	8	2	3	1	5	5	10	4	8	2	1	8	4	1	8	1	2	1	0	0	88	88	3	1
2022	1	1	7	277.86883	383.04553	2	2	2	3	2	88888	50	88	1	2	2	3	2	8	3	8	888	2	8	2	8	8	8	1	1	8	88	8	8	8	1	8	6	1	8	1	0	88	88	4	1	0	7	0
2022	1	1	7	277.86883	369.0713	2	2	3	3	2	88888	400	88	2	1	2	2	2	8	2	1	8	2	8	1	1	2	4	1	4	4	88	8	4	1	6	2	3	6	2	6	2	0	30	1	0	20	5	0
2022	1	1	7	277.86883	354.85144	2	2	3	3	2	88888	400	88	2	1	3	2	2	8	2	1	10	1	3	1	2	2	4	1	4	3	88	3	8	2	1	8	3	6	2	1	6	1	30	0	88	88	5	0
2022	1	2	8	232.12712	319.99003	2	2	5	1	2	88888	210	88	2	2	3	3	2	8	3	8	888	2	8	2	8	8	8	2	8	8	88	8	8	8	1	8	3	1	8	1	0	88	88	0	88	88	7	0
2022	1	2	8	232.12712	293.07169	3	3	4	3	2	88888	140	88	1	1	4	2	2	8	3	3	888	2	8	2	8	8	8	1	1	8	88	8	8	8	1	8	6	1	8	1	0	88	88	1	0	30	1	1
2022	1	2	8	232.12712	239.99252	3	3	4	3	2	88888	140	88	1	1	3	3	2	8	2	8	888	2	8	2	8	8	8	1	1	8	88	8	8	8	1	8	6	1	8	1	4	1	0	5	0	30	7	0
2022	1	2	8	232.12712	306.23225	3	3	5	3	2	88888	600	88	1	3	3	2	2	8	2	1	2	2	8	2	8	1	2	1	5	5	14	4	8	1	6	2	6	1	8	1	1	0	30	1	0	10	7	0
2022	1	2	8	232.12712	159.99502	3	3	5	3	2	88888	600	88	1	3	2	3	2	8	2	8	888	2	8	2	8	8	8	1	3	1	88	8	1	2	6	2	3	1	8	1	0	88	88	1	1	0	7	1
2022	1	2	8	232.12712	308.31619	3	3	5	3	2	88888	600	88	1	3	2	1	2	8	1	3	888	2	8	2	8	8	8	1	4	4	88	8	3	2	5	2	4	1	8	1	3	1	0	3	1	0	7	2
2022	1	2	8	232.12712	159.99502	3	3	4	1	2	88888	200	88	1	2	2	3	2	8	3	8	888	2	8	2	8	8	8	2	8	8	88	8	8	8	1	8	3	1	8	1	0	88	88	0	88	88	3	1
2022	1	2	8	232.12712	195.38112	3	3	4	1	2	88888	200	88	1	2	2	2	2	8	2	1	40	2	8	2	8	2	2	2	8	8	88	8	8	8	6	8	6	1	8	1	0	88	88	0	88	88	7	1
2022	1	2	8	232.12712	279.59082	3	3	4	1	2	88888	200	88	1	2	3	3	2	8	2	8	888	2	8	2	8	8	8	2	8	8	88	8	8	8	1	8	3	1	8	1	0	88	88	0	88	88	2	2
2022	1	2	8	232.12712	395.24952	4	4	4	3	2	88888	350	88	2	2	4	1	1	1	3	3	888	1	3	1	2	8	8	1	3	2	88	1	8	2	6	2	3	1	8	1	4	1	10	4	1	10	6	1
2022	1	2	8	232.12712	260.50817	4	4	4	3	2	88888	350	88	2	2	3	2	2	8	2	1	20	2	8	2	8	2	4	1	5	3	88	1	8	2	6	2	1	1	8	1	0	88	88	7	5	0	7	3
2022	1	2	8	232.12712	411.08826	4	4	4	3	2	88888	350	88	2	2	2	3	2	8	2	8	888	2	8	2	8	8	8	1	2	3	88	8	2	2	5	2	3	6	2	6	0	88	88	0	88	88	7	6
2022	1	2	8	232.12712	306.23225	1	1	1	3	1	7000	88888	88	1	2	3	2	2	8	1	2	888	2	8	2	8	1	3	1	2	2	88	2	8	1	1	8	3	1	8	1	1	0	10	0	88	88	7	1
2022	1	1	7	277.86883	354.85144	1	1	1	3	2	88888	100	88	1	1	2	3	2	8	3	8	888	2	8	2	8	8	8	1	3	4	88	2	8	2	6	2	3	1	8	1	4	2	0	3	1	0	7	2
2022	1	1	7	277.86883	191.52276	1	1	1	3	2	88888	65	88	1	2	4	3	2	8	3	8	888	2	8	2	8	8	8	2	8	8	88	8	8	8	1	8	1	1	8	1	0	88	88	0	88	88	7	0
2022	1	1	7	277.86883	253.60093	4	4	4	3	2	88888	1300	88	1	2	3	2	2	8	2	1	5	2	8	2	8	2	4	1	1	8	88	8	8	8	1	8	3	1	8	1	0	88	88	0	88	88	7	1
2022	1	1	7	277.86883	272.52734	4	4	4	3	2	88888	1300	88	1	2	2	2	2	8	2	1	20	2	8	2	8	2	4	1	4	4	88	3	8	2	6	2	3	1	8	1	2	1	0	0	88	88	7	0
2022	1	1	7	277.86883	354.85144	4	4	4	3	2	88888	1300	88	1	2	2	3	2	8	3	8	888	2	8	2	8	8	8	1	3	2	88	2	8	2	6	2	6	1	8	1	0	88	88	0	88	88	7	0
2022	1	1	7	277.86883	354.85144	4	4	4	3	2	88888	1300	88	1	2	3	3	2	8	2	8	888	1	1	2	8	2	4	1	4	5	11	3	8	2	6	2	6	1	8	1	0	88	88	0	88	88	7	0
2022	1	1	7	277.86883	272.52734	1	1	1	3	2	88888	100	88	1	2	2	3	2	8	2	8	888	2	8	2	8	8	8	1	4	2	88	3	8	2	1	8	6	1	8	1	1	4	0	5	0	30	7	2
2022	1	1	7	277.86883	354.85144	1	1	1	3	2	88888	200	88	1	2	3	3	2	8	2	8	888	2	8	2	8	8	8	1	5	5	14	4	8	2	6	2	4	6	2	6	4	2	0	4	2	0	4	0
2022	1	1	7	277.86883	467.76374	2	2	2	3	2	88888	73	88	2	2	4	2	2	8	3	3	888	2	8	2	8	8	8	1	1	8	88	8	8	8	1	8	1	1	8	1	0	88	88	0	88	88	5	0
2022	1	1	7	277.86883	369.0713	1	1	1	3	2	88888	200	88	1	2	2	3	2	8	2	8	888	2	8	2	8	8	8	1	5	1	88	8	2	2	1	8	5	1	8	1	0	88	88	1	0	20	7	0
2022	1	1	7	277.86883	272.52734	1	1	1	3	2	88888	200	88	1	1	2	2	2	8	1	1	20	2	8	2	8	2	4	1	4	5	13	4	8	1	6	2	2	1	8	1	0	88	88	5	2	0	7	0
2022	1	1	7	277.86883	532.27715	3	3	6	3	2	88888	300	88	2	2	2	2	2	8	3	1	12	2	8	2	8	1	2	1	4	5	14	3	8	2	6	2	6	1	8	1	5	0	50	5	0	50	7	1
2022	1	1	7	277.86883	532.27715	3	3	6	3	2	88888	300	88	2	2	4	2	1	1	2	2	888	1	3	1	2	1	1	1	4	5	20	3	8	2	6	2	1	1	8	1	4	1	10	4	1	10	4	1
2022	1	1	7	277.86883	334.68546	4	2	4	3	2	88888	600	88	1	3	4	3	2	8	2	8	888	2	8	2	8	8	8	1	3	1	88	8	1	2	6	2	3	1	8	1	0	88	88	2	1	0	7	1
2022	1	1	7	277.86883	336.13429	4	2	4	3	2	88888	600	88	1	3	2	3	2	8	2	8	888	2	8	2	8	8	8	1	2	3	88	2	8	2	6	2	6	1	8	6	2	0	30	1	0	15	5	0
2022	1	1	7	277.86883	709.70286	2	2	2	3	2	88888	1200	88	1	3	2	2	2	8	2	1	20	2	8	2	8	2	2	1	6	3	88	4	8	2	6	2	2	1	8	1	7	5	0	4	8	0	7	4
2022	1	1	7	277.86883	191.52276	2	2	2	3	2	88888	50	88	1	2	3	3	2	8	3	8	888	2	8	2	8	8	8	2	8	8	88	8	8	8	1	8	6	1	8	1	0	88	88	2	0	30	7	1
2022	1	1	7	277.86883	233.88187	2	2	2	3	2	88888	50	88	1	2	4	2	2	8	3	1	10	2	8	2	8	2	2	2	8	8	88	8	8	8	1	8	6	1	8	1	0	88	88	0	88	88	7	0
2022	1	1	7	277.86883	191.52276	1	1	1	3	2	88888	90	88	1	1	5	3	2	8	3	8	888	2	8	2	8	8	8	1	1	8	88	8	8	8	1	8	6	1	8	1	0	88	88	0	88	88	2	0
2022	1	1	7	277.86883	766.09106	4	4	4	3	2	88888	700	88	2	2	4	3	2	8	2	8	888	2	8	2	8	8	8	1	1	8	88	8	8	8	1	8	3	1	8	1	0	88	88	0	88	88	7	0
2022	1	1	9	307.93003	259.18435	2	2	2	3	2	88888	130	88	2	2	3	1	2	8	3	3	888	2	8	2	8	8	8	1	1	8	88	8	8	8	6	8	4	1	8	1	0	88	88	3	2	0	7	1
2022	1	1	9	307.93003	212.24263	2	2	2	3	2	88888	130	88	2	2	3	3	2	8	3	8	888	2	8	2	8	8	8	1	1	8	88	8	8	8	1	8	6	1	8	1	0	88	88	7	1	0	7	1
2022	1	1	9	307.93003	259.18435	2	2	2	3	2	88888	280	88	1	2	3	2	2	8	2	1	10	2	8	2	8	2	3	1	2	1	88	1	8	2	6	2	3	6	2	1	0	88	88	3	0	10	7	0
2022	1	1	9	307.93003	212.24263	2	2	2	3	2	88888	280	88	1	2	2	3	2	8	2	8	888	2	8	2	8	8	8	1	4	1	88	8	1	2	6	2	3	1	8	1	0	88	88	0	88	88	2	0
2022	1	1	9	307.93003	408.99922	1	1	1	3	2	88888	300	88	1	3	2	3	2	8	2	8	888	2	8	2	8	8	8	1	5	1	88	8	3	2	1	8	6	1	8	1	0	88	88	5	1	0	7	1
2022	1	1	9	307.93003	370.89336	1	1	1	3	2	88888	200	88	1	3	1	3	2	8	2	8	888	2	8	2	8	8	8	1	2	3	88	8	2	2	1	8	6	1	8	1	4	1	0	4	1	0	4	1
2022	1	1	9	307.93003	370.89336	1	1	1	3	2	88888	500	88	1	3	3	3	2	8	2	8	888	2	8	2	8	8	8	1	4	1	88	8	2	2	6	2	6	1	8	1	0	88	88	1	2	0	7	0
2022	1	2	10	239.66208	437.462	3	2	4	3	2	88888	500	88	2	2	3	3	2	8	2	8	888	2	8	2	8	8	8	1	2	1	88	8	2	2	6	2	6	1	8	1	1	0	20	5	0	10	7	0
2022	1	2	10	239.66208	165.18853	2	2	5	3	2	88888	200	88	1	1	2	3	2	8	3	8	888	2	8	2	8	8	8	1	2	1	88	8	1	2	1	8	6	1	8	1	0	88	88	0	88	88	5	0
2022	1	2	10	239.66208	304.00085	2	2	5	3	2	88888	200	88	1	1	2	3	2	8	2	8	888	2	8	2	8	8	8	1	2	1	88	8	1	2	6	2	5	1	8	1	5	0	40	3	0	40	6	0
2022	1	2	10	239.66208	201.72329	1	1	1	3	2	88888	90	88	2	2	5	2	2	8	3	3	888	2	8	2	8	8	8	1	1	8	88	8	8	8	1	8	6	1	8	1	0	88	88	3	0	10	7	0
2022	1	2	10	239.66208	330.37706	2	2	6	3	2	88888	500	88	1	2	2	3	2	8	3	8	888	2	8	2	8	8	8	2	8	8	88	8	8	8	1	8	6	1	8	1	0	88	88	2	0	50	7	1
2022	1	2	10	239.66208	235.05505	1	1	1	3	2	88888	100	88	1	2	3	3	2	8	2	8	888	2	8	2	8	8	8	1	4	5	14	4	8	2	6	2	6	1	8	1	0	88	88	5	0	30	7	2
2022	1	2	10	239.66208	636.64856	4	4	4	3	2	88888	1500	88	1	2	3	3	2	8	2	8	888	2	8	2	8	8	8	2	8	8	88	8	8	8	1	8	2	1	8	1	0	88	88	4	0	30	7	0
2022	1	2	10	239.66208	612.11926	4	4	4	3	2	88888	1500	88	1	2	2	3	2	8	2	8	888	2	8	2	8	8	8	1	3	1	88	1	8	1	6	2	4	1	8	1	0	88	88	0	88	88	1	1
2022	1	2	10	239.66208	201.72329	1	1	1	3	2	88888	150	88	1	2	3	2	2	8	3	3	888	2	8	2	8	8	8	1	6	1	88	1	8	2	1	8	6	1	8	1	0	88	88	6	2	0	7	0
2022	1	1	9	307.93003	372.49893	3	3	4	3	2	88888	500	88	1	2	2	3	2	8	2	8	888	2	8	2	8	8	8	1	2	1	88	1	8	2	6	2	5	6	2	1	3	0	30	2	0	20	4	0
2022	1	1	9	307.93003	259.18435	3	3	4	3	2	88888	500	88	1	2	2	3	2	8	3	8	888	2	8	2	8	8	8	2	8	8	88	8	8	8	1	8	6	1	8	1	0	88	88	0	88	88	7	1
2022	1	1	9	307.93003	212.24263	3	3	4	3	2	88888	500	88	1	2	2	3	2	8	3	8	888	2	8	2	8	8	8	2	8	8	88	8	8	8	1	8	6	1	8	1	3	1	0	0	88	88	7	3
2022	1	1	9	307.93003	212.24263	2	2	2	3	2	88888	300	88	1	3	3	3	2	8	3	8	888	2	8	2	8	8	8	1	2	1	88	8	1	2	1	8	2	1	8	1	0	88	88	3	0	30	7	1
2022	1	1	9	307.93003	259.18435	2	2	2	3	2	88888	300	88	1	3	2	2	2	8	3	3	888	2	8	2	8	8	8	1	1	8	88	8	8	8	6	8	6	1	8	1	0	88	88	5	0	30	7	4
2022	1	1	9	307.93003	212.24263	1	1	1	3	2	88888	200	88	2	2	4	3	2	8	2	8	888	2	8	2	8	8	8	1	1	8	88	8	8	8	1	8	6	1	8	1	0	88	88	3	0	30	6	0
2022	1	1	9	307.93003	212.24263	3	3	4	3	2	88888	300	88	1	1	2	3	2	8	2	8	888	2	8	2	8	8	8	1	1	8	88	8	8	8	1	8	6	1	8	1	0	88	88	5	1	0	7	0
2022	1	1	9	307.93003	281.03672	3	3	4	3	2	88888	300	88	1	1	2	3	2	8	2	8	888	2	8	2	8	8	8	1	1	8	88	8	8	8	1	8	6	1	8	1	0	88	88	0	88	88	7	1
2022	1	1	9	307.93003	259.18435	3	3	4	3	2	88888	300	88	1	1	4	2	2	8	3	3	888	2	8	2	8	8	8	1	1	8	88	8	8	8	1	8	6	1	8	1	7	3	0	7	0	30	7	1
2022	1	1	9	307.93003	393.24098	5	5	4	3	2	88888	450	88	1	1	3	1	2	8	3	1	18	2	8	2	8	2	3	1	1	8	88	8	8	8	6	8	3	1	8	1	0	88	88	0	88	88	5	0
2022	1	1	9	307.93003	281.03672	5	5	4	3	2	88888	450	88	1	1	3	3	1	2	2	8	888	2	8	2	8	8	8	1	2	1	88	8	1	2	6	2	5	1	8	1	0	88	88	3	1	0	3	2
2022	1	1	9	307.93003	302.01068	5	5	4	3	2	88888	450	88	1	1	2	2	2	8	2	1	5	2	8	2	8	2	4	1	5	4	88	3	8	2	6	2	6	1	8	1	3	2	0	3	1	0	7	1
2022	1	1	9	307.93003	406.23477	5	5	4	3	2	88888	450	88	1	1	2	2	2	8	1	1	10	1	3	1	2	2	4	1	4	4	88	4	8	2	6	2	3	1	8	1	4	2	0	3	0	30	7	0
2022	1	1	9	307.93003	393.24098	5	5	4	3	2	88888	450	88	1	1	3	3	1	2	3	8	888	2	8	2	8	8	8	1	2	3	88	2	8	2	1	8	4	1	8	1	0	88	88	0	88	88	3	1
2022	1	1	9	307.93003	372.49893	1	1	1	1	2	88888	120	88	2	2	4	3	2	8	2	8	888	2	8	2	8	8	8	1	1	8	88	8	8	8	1	8	6	6	8	1	0	88	88	0	88	88	3	1
2022	1	1	9	307.93003	259.18435	3	3	4	3	2	88888	400	88	1	2	3	2	2	8	3	3	888	2	8	2	8	8	8	1	4	4	88	4	8	2	6	2	6	1	8	1	5	1	0	5	1	0	7	0
2022	1	1	9	307.93003	212.24263	3	3	4	3	2	88888	400	88	1	2	3	3	2	8	2	8	888	2	8	2	8	8	8	1	2	1	88	8	1	2	1	8	3	1	8	1	0	88	88	1	0	20	7	0
2022	1	1	9	307.93003	370.89336	3	3	4	3	2	88888	400	88	1	2	3	3	2	8	2	8	888	2	8	2	8	8	8	1	5	3	88	8	3	1	6	2	2	1	8	1	0	88	88	2	0	30	7	0
2022	1	1	9	307.93003	636.72788	3	3	4	3	2	88888	500	88	1	2	2	3	2	8	3	8	888	2	8	2	8	8	8	1	3	1	88	8	1	2	1	8	6	1	8	1	0	88	88	2	0	10	3	0
2022	1	1	9	307.93003	259.18435	2	2	2	3	2	88888	130	88	1	1	3	2	2	8	3	3	888	2	8	2	8	8	8	1	1	8	88	8	8	8	6	8	6	1	8	1	0	88	88	0	88	88	7	1
2022	1	1	9	307.93003	212.24263	2	2	2	3	2	88888	130	88	1	1	2	3	2	8	3	8	888	2	8	2	8	8	8	2	8	8	88	8	8	8	6	8	3	1	8	1	0	88	88	5	1	30	7	1
2022	1	1	9	307.93003	259.18435	2	2	2	3	2	88888	60	88	1	2	4	2	2	8	3	3	888	2	8	2	8	8	8	1	1	8	88	8	8	8	1	8	3	1	8	1	0	88	88	0	88	88	5	0
2022	1	1	9	307.93003	212.24263	2	2	2	3	2	88888	60	88	1	2	4	3	2	8	3	8	888	2	8	2	8	8	8	1	4	1	88	8	1	2	1	8	3	1	8	1	0	88	88	1	0	20	7	0
2022	1	2	10	239.66208	437.462	4	4	4	3	2	88888	500	88	2	2	3	3	2	8	2	8	888	2	8	2	8	8	8	1	1	8	88	8	8	8	1	8	3	1	8	1	0	88	88	3	0	30	7	1
2022	1	2	10	239.66208	403.44658	4	4	4	3	2	88888	500	88	2	2	3	2	2	8	2	3	888	2	8	1	2	8	8	1	4	3	88	3	8	1	6	2	1	1	8	1	0	88	88	5	0	20	7	0
2022	1	2	10	239.66208	636.64856	4	4	4	3	2	88888	500	88	1	2	2	3	2	8	3	8	888	2	8	2	8	8	8	2	8	8	88	8	8	8	1	8	6	1	8	1	0	88	88	0	88	88	2	1
2022	1	2	10	239.66208	636.64856	4	4	4	3	2	88888	500	88	1	2	3	3	2	8	2	8	888	2	8	2	8	8	8	1	4	3	88	8	4	2	1	8	3	1	8	1	0	88	88	0	88	88	4	1
2022	1	2	10	239.66208	330.37706	2	2	5	3	2	88888	300	88	1	2	4	3	2	8	3	8	888	2	8	2	8	8	8	1	1	8	88	8	8	8	1	8	6	1	8	1	0	88	88	0	88	88	3	1
2022	1	2	10	239.66208	822.15299	4	4	6	3	2	88888	1500	88	1	2	2	2	2	8	2	3	888	2	8	2	8	8	8	1	3	2	88	1	8	2	6	2	6	1	8	1	2	2	30	5	0	35	7	4
2022	1	2	10	239.66208	330.37706	2	2	5	3	2	88888	300	88	1	3	2	3	2	8	3	8	888	2	8	2	8	8	8	2	8	8	88	8	8	8	1	8	6	1	8	1	0	88	88	7	0	30	5	0
2022	1	2	10	239.66208	201.72329	2	2	2	3	2	88888	350	88	1	2	2	2	2	8	3	3	888	2	8	2	8	8	8	1	1	8	88	8	8	8	1	8	3	1	8	1	0	88	88	0	88	88	7	1
2022	1	2	10	239.66208	165.18853	2	2	2	3	2	88888	350	88	1	2	2	3	2	8	3	8	888	2	8	2	8	8	8	2	8	8	88	8	8	8	1	8	3	1	8	1	0	88	88	0	88	88	5	1
2022	1	2	10	239.66208	304.00085	2	2	2	3	2	88888	150	88	2	1	2	3	2	8	3	8	888	2	8	2	8	8	8	2	8	8	88	8	8	8	6	8	6	1	8	1	0	88	88	0	88	88	7	1
2022	1	2	10	239.66208	235.05505	2	2	2	3	2	88888	150	88	2	1	3	3	2	8	3	8	888	2	8	2	8	8	8	1	3	1	88	1	8	2	6	2	6	1	8	6	0	88	88	3	2	0	3	1
2022	1	1	25	319.74642	386.79306	3	2	4	3	2	88888	800	88	1	2	1	2	2	8	2	1	6	2	8	2	8	2	4	1	2	4	88	2	8	1	6	2	6	1	8	1	0	88	88	1	1	0	7	1
2022	1	1	25	319.74642	405.58433	3	2	4	3	2	88888	800	88	1	2	2	3	1	2	2	8	888	2	8	2	8	8	8	1	2	1	88	8	1	2	6	2	6	1	8	1	0	88	88	3	1	0	6	1
2022	1	1	25	319.74642	220.38715	2	2	4	3	2	88888	250	88	1	2	2	3	1	2	3	8	888	2	8	2	8	8	8	2	8	8	88	8	8	8	1	8	6	1	8	1	0	88	88	5	1	0	6	0
2022	1	1	25	319.74642	313.59991	2	2	4	3	2	88888	250	88	1	2	1	2	2	8	2	1	20	2	8	2	8	2	4	1	4	4	88	4	8	1	6	2	1	6	2	1	0	88	88	0	88	88	7	0
2022	1	1	25	319.74642	424.69401	1	1	1	3	2	88888	280	88	2	3	4	2	2	8	2	3	888	2	8	1	2	8	8	1	4	2	88	8	3	2	1	8	2	1	8	2	2	0	40	0	88	88	6	0
2022	1	1	25	319.74642	421.82346	1	1	1	3	2	88888	170	88	1	3	2	3	2	8	2	8	888	2	8	2	8	8	8	1	2	1	88	1	8	2	6	2	6	6	2	6	0	88	88	0	88	88	1	1
2022	1	1	25	319.74642	424.69401	1	1	1	3	2	88888	300	88	1	2	3	2	2	8	2	1	5	2	8	2	8	2	4	1	4	3	88	8	3	2	6	2	2	1	8	3	0	88	88	3	1	0	7	1
2022	1	1	25	319.74642	421.82346	2	2	2	3	2	88888	250	88	1	1	2	3	2	8	1	8	888	2	8	2	8	8	8	1	1	8	88	8	8	8	6	8	4	1	8	1	0	88	88	0	88	88	7	0
2022	1	1	25	319.74642	424.69401	2	2	2	3	2	88888	250	88	1	1	1	3	2	8	3	8	888	2	8	2	8	8	8	1	1	8	88	8	8	8	1	8	3	1	8	1	0	88	88	0	88	88	7	0
2022	1	1	25	319.74642	405.58433	3	2	4	3	2	88888	200	88	2	2	3	3	1	2	2	8	888	2	8	2	8	8	8	1	3	1	88	8	1	2	6	2	5	1	8	1	0	88	88	0	88	88	7	0
2022	1	1	25	319.74642	421.82346	3	2	4	3	2	88888	200	88	2	2	3	2	2	8	2	1	3	2	8	2	8	2	3	1	4	1	88	1	8	2	6	2	4	1	8	1	0	88	88	0	88	88	3	0
2022	1	1	25	319.74642	220.38715	2	2	2	3	2	88888	300	88	1	2	3	3	1	2	2	8	888	2	8	2	8	8	8	1	1	8	88	8	8	8	6	8	6	1	8	1	0	88	88	0	88	88	5	1
2022	1	1	25	319.74642	269.13019	2	2	2	3	2	88888	300	88	1	2	2	2	2	8	2	3	888	2	8	2	8	8	8	1	6	3	88	4	8	1	1	8	6	1	8	1	1	6	0	0	88	88	5	3
2022	1	1	25	319.74642	269.13019	1	1	1	3	2	88888	200	88	1	2	2	2	2	8	3	1	15	2	8	2	8	2	4	2	8	8	88	8	8	8	1	8	5	1	8	1	0	88	88	0	88	88	7	0
2022	1	1	25	319.74642	269.13019	3	3	4	3	2	88888	300	88	1	2	4	2	1	2	2	1	20	2	8	2	8	2	4	1	1	8	88	8	8	8	6	8	1	1	8	1	0	88	88	0	88	88	0	88
2022	1	1	25	319.74642	291.82111	3	3	4	3	2	88888	300	88	1	2	2	3	2	8	2	8	888	2	8	2	8	8	8	1	2	1	88	8	1	2	1	8	4	1	8	1	0	88	88	0	88	88	2	1
2022	1	1	25	319.74642	408.33107	3	3	4	3	2	88888	300	88	1	2	1	2	1	2	1	1	20	1	2	1	1	1	4	1	5	5	14	4	8	2	6	2	2	6	2	1	3	1	0	0	88	88	7	1
2022	1	1	25	319.74642	385.12588	1	1	1	3	2	88888	250	88	1	2	3	2	2	8	2	1	5	2	8	2	8	2	4	1	4	2	88	8	3	2	1	8	3	1	8	2	1	1	0	0	88	88	7	0
2022	1	1	25	319.74642	799.16042	3	2	5	3	2	88888	300	88	2	1	3	3	2	8	3	8	888	2	8	2	8	8	8	1	4	2	88	8	2	2	1	8	4	1	8	1	0	88	88	0	88	88	0	88
2022	1	1	25	319.74642	220.38715	1	1	1	3	2	88888	200	88	1	2	3	3	2	8	3	8	888	2	8	2	8	8	8	1	1	8	88	8	8	8	1	8	4	1	8	1	0	88	88	0	88	88	3	0
2022	1	1	25	319.74642	220.38715	1	1	1	3	2	88888	200	88	1	2	3	3	2	8	3	8	888	2	8	2	8	8	8	2	8	8	88	8	8	8	1	8	6	1	8	1	0	88	88	0	88	88	7	0
2022	1	1	25	319.74642	408.33107	1	1	1	3	2	88888	100	88	1	1	1	3	2	8	3	8	888	2	8	2	8	8	8	1	4	2	88	2	8	2	1	8	3	6	2	2	4	1	30	0	88	88	7	0
2022	1	2	26	236.00804	284.26528	2	2	3	3	2	88888	200	88	1	1	3	2	2	8	2	1	20	1	1	1	1	1	2	1	5	2	88	8	4	1	1	8	3	1	8	1	2	0	50	1	1	0	7	0
2022	1	2	26	236.00804	313.47091	2	2	3	3	2	88888	200	88	1	1	2	1	2	8	2	3	888	2	8	2	8	8	8	1	5	1	88	8	1	2	1	8	6	1	8	1	0	88	88	3	0	30	7	1
2022	1	2	26	236.00804	325.33993	2	2	2	3	2	88888	200	88	1	2	3	3	2	8	3	8	888	2	8	2	8	8	8	2	8	8	88	8	8	8	1	8	6	1	8	1	0	88	88	0	88	88	2	0
2022	1	2	26	236.00804	313.47091	1	1	1	3	2	88888	240	88	1	2	2	2	2	8	2	1	10	2	8	2	8	2	4	1	4	2	88	8	3	2	1	8	2	1	8	1	0	88	88	0	88	88	7	0
2022	1	2	26	236.00804	313.47091	1	1	1	3	2	88888	350	88	1	2	3	3	2	8	1	8	888	2	8	2	8	8	8	1	5	5	14	8	4	2	1	8	3	1	8	1	2	1	20	0	88	88	3	0
2022	1	2	26	236.00804	301.39325	1	1	1	3	2	88888	280	88	1	2	1	1	2	8	2	3	888	2	8	2	8	8	8	1	4	4	88	3	8	2	6	2	5	1	8	1	4	1	30	0	88	88	5	0
2022	1	2	26	236.00804	284.26528	3	3	4	3	2	88888	800	88	1	3	2	3	2	8	1	8	888	2	8	2	8	8	8	1	4	2	88	8	2	2	6	2	3	1	8	1	3	0	50	0	88	88	7	1
2022	1	2	26	236.00804	198.64769	3	3	4	3	2	88888	800	88	1	3	3	2	2	8	2	3	888	2	8	2	8	8	8	1	1	8	88	8	8	8	6	8	3	1	8	1	0	88	88	0	88	88	5	1
2022	1	2	26	236.00804	162.66996	3	3	4	3	2	88888	800	88	1	3	2	3	2	8	3	8	888	2	8	2	8	8	8	1	3	1	88	8	1	2	6	2	6	1	8	1	0	88	88	4	2	0	5	1
2022	1	2	26	236.00804	299.36586	3	2	4	3	2	88888	700	88	1	2	3	3	2	8	3	8	888	2	8	2	8	8	8	1	1	8	88	8	8	8	6	8	4	1	8	1	2	1	0	0	88	88	7	0
2022	1	2	26	236.00804	311.35213	3	2	4	3	2	88888	700	88	1	2	2	3	2	8	2	8	888	2	8	2	8	8	8	1	4	3	88	3	8	2	6	2	4	1	8	1	2	1	0	0	88	88	7	1
2022	1	1	25	319.74642	424.69401	1	1	1	3	2	88888	200	88	1	2	2	3	2	8	2	8	888	2	8	2	8	8	8	1	1	8	88	8	8	8	1	8	2	1	8	1	2	1	0	0	88	88	7	0
2022	1	1	25	319.74642	424.69401	1	1	1	3	2	88888	200	88	3	2	3	2	2	8	1	1	10	2	8	2	8	1	3	1	4	2	88	8	2	1	1	8	4	1	8	1	3	0	30	3	0	30	7	0
2022	1	1	25	319.74642	421.82346	1	1	1	3	2	88888	300	88	1	2	1	2	2	8	2	1	9	2	8	2	8	2	4	1	3	4	88	3	8	2	1	8	3	1	8	1	5	1	0	0	88	88	7	1
2022	1	1	25	319.74642	822.15299	3	3	6	3	2	88888	300	88	1	2	1	2	2	8	3	1	20	2	8	2	8	1	3	2	8	8	88	8	8	8	1	8	6	6	8	1	0	88	88	0	88	88	1	0
2022	1	1	25	319.74642	440.77429	5	4	7	3	2	88888	500	88	1	2	3	3	2	8	3	8	888	2	8	2	8	8	8	1	1	8	88	8	8	8	1	8	5	1	8	1	0	88	88	0	88	88	3	0
2022	1	1	25	319.74642	440.77429	5	4	7	3	2	88888	500	88	1	2	3	3	2	8	3	8	888	2	8	2	8	8	8	1	1	8	88	8	8	8	1	8	5	1	8	1	0	88	88	0	88	88	3	0
2022	1	1	17	350.77072	483.54166	2	2	5	3	2	88888	200	88	2	1	3	3	2	8	3	8	888	2	8	2	8	8	8	2	8	8	88	8	8	8	1	8	3	1	8	1	5	2	0	5	1	0	7	1
2022	1	1	17	350.77072	633.74072	3	3	5	3	2	88888	900	88	1	2	2	3	2	8	2	8	888	2	8	2	8	8	8	1	4	1	88	8	2	2	1	8	6	1	8	1	1	1	0	0	88	88	4	5
2022	1	1	17	350.77072	633.74072	3	3	5	3	2	88888	900	88	1	2	2	2	2	8	2	3	888	2	8	2	8	8	8	1	4	5	11	8	3	2	1	8	6	1	8	1	0	88	88	0	88	88	5	0
2022	1	1	17	350.77072	447.95054	2	2	3	3	2	88888	500	88	1	1	1	3	2	8	2	8	888	2	8	2	8	8	8	1	5	3	88	4	8	2	6	2	4	1	8	1	0	88	88	0	88	88	5	0
2022	1	1	17	350.77072	465.90115	2	2	3	3	2	88888	500	88	1	1	2	3	2	8	2	8	888	2	8	2	8	8	8	1	4	2	88	8	2	2	1	8	4	1	8	1	0	88	88	0	88	88	5	2
2022	1	1	17	350.77072	671.92581	4	3	4	3	2	88888	1200	88	1	2	2	2	2	8	2	3	888	1	3	1	2	8	8	1	3	4	88	3	8	2	6	2	5	1	8	1	3	1	30	0	88	88	5	0
2022	1	1	17	350.77072	480.20382	4	3	4	3	2	88888	1200	88	1	2	3	3	2	8	2	8	888	2	8	2	8	8	8	1	4	2	88	8	3	2	1	8	6	1	8	1	3	3	0	5	0	30	5	1
2022	1	1	17	350.77072	295.2433	2	2	2	3	2	88888	48	88	3	2	5	3	2	8	3	8	888	2	8	2	8	8	8	1	5	3	88	2	8	2	1	8	4	1	8	1	0	88	88	0	88	88	0	88
2022	1	1	17	350.77072	241.77083	2	2	2	3	2	88888	48	88	3	2	3	3	2	8	3	8	888	2	8	2	8	8	8	2	8	8	88	8	8	8	1	8	6	1	8	1	0	88	88	0	88	88	6	0
2022	1	1	17	350.77072	295.2433	2	2	2	3	2	88888	80	88	2	2	3	2	2	8	3	3	888	2	8	2	8	8	8	1	4	3	88	3	8	2	1	8	6	1	8	1	0	88	88	0	88	88	7	2
2022	1	1	17	350.77072	241.77083	2	2	2	3	2	88888	80	88	2	2	3	2	2	8	3	3	888	2	8	2	8	8	8	2	8	8	88	8	8	8	1	8	6	1	8	1	0	88	88	0	88	88	5	2
2022	1	1	17	350.77072	422.49381	2	2	3	3	2	88888	500	88	1	2	3	3	2	8	2	8	888	2	8	2	8	8	8	1	3	1	88	8	1	2	1	8	4	1	8	5	1	0	30	3	1	0	5	1
2022	1	1	17	350.77072	465.90115	2	2	3	3	2	88888	500	88	1	2	3	3	2	8	2	8	888	2	8	2	8	8	8	1	3	1	88	8	1	2	6	2	4	5	2	4	1	1	0	2	0	30	2	0
2022	1	1	17	350.77072	241.77083	3	3	4	3	2	88888	200	88	2	2	4	3	2	8	3	8	888	2	8	2	8	8	8	2	8	8	88	8	8	8	1	8	6	1	8	1	0	88	88	0	88	88	4	1
2022	1	1	17	350.77072	295.2433	3	3	4	3	2	88888	200	88	2	2	4	3	2	8	3	8	888	2	8	2	8	8	8	1	1	8	88	8	8	8	1	8	6	1	8	1	0	88	88	0	88	88	4	0
2022	1	1	17	350.77072	344.02783	3	3	4	3	2	88888	200	88	2	2	3	2	2	8	2	3	888	2	8	2	8	8	8	1	5	5	14	4	8	2	6	2	1	1	8	1	0	88	88	7	0	30	5	0
2022	1	1	17	350.77072	444.93729	1	1	1	3	2	88888	250	88	1	2	3	3	2	8	2	8	888	2	8	2	8	8	8	1	3	2	88	8	2	2	1	8	6	1	8	1	0	88	88	0	88	88	7	2
2022	1	1	17	350.77072	295.2433	1	1	1	3	2	88888	200	88	1	1	2	3	2	8	2	8	888	2	8	2	8	8	8	1	1	8	88	8	8	8	6	8	6	1	8	1	0	88	88	0	88	88	3	3
2022	1	1	17	350.77072	362.65625	3	3	7	3	2	88888	300	88	1	2	3	3	2	8	3	8	888	2	8	2	8	8	8	2	8	8	88	8	8	8	1	8	2	1	8	1	0	88	88	0	88	88	3	0
2022	1	1	17	350.77072	362.65625	3	3	7	3	2	88888	300	88	1	2	2	3	2	8	3	8	888	2	8	2	8	8	8	1	1	8	88	8	8	8	1	8	4	1	8	1	0	88	88	0	88	88	5	0
2022	1	1	17	350.77072	483.54166	2	2	2	3	2	88888	700	88	1	2	3	3	2	8	3	8	888	2	8	2	8	8	8	1	3	2	88	8	1	2	6	2	2	1	8	1	0	88	88	0	88	88	4	1
2022	1	1	17	350.77072	444.93729	4	2	4	3	2	88888	500	88	1	2	2	3	2	8	2	8	888	2	8	2	8	8	8	1	3	1	88	8	1	2	6	2	4	1	8	1	0	88	88	0	88	88	7	0
2022	1	1	17	350.77072	424.32275	4	2	4	3	2	88888	500	88	1	2	2	2	2	8	2	1	10	2	8	2	8	1	4	1	5	4	88	4	8	2	6	2	3	1	8	1	0	88	88	0	88	88	7	1
2022	1	1	17	350.77072	822.15299	3	3	4	3	2	88888	400	88	1	2	2	3	2	8	2	8	888	2	8	2	8	8	8	1	3	3	88	2	8	2	6	2	6	1	8	1	3	1	0	3	0	30	3	0
2022	1	1	17	350.77072	295.2433	2	2	2	3	2	88888	200	88	1	1	4	2	2	8	3	1	10	2	8	2	8	2	3	1	3	2	88	1	8	2	6	2	1	1	8	1	0	88	88	0	88	88	2	0
2022	1	1	17	350.77072	241.77083	2	2	2	3	2	88888	200	88	1	1	2	3	2	8	3	8	888	2	8	2	8	8	8	1	1	8	88	8	8	8	1	8	6	1	8	1	0	88	88	0	88	88	7	1
2022	1	1	17	350.77072	462.75207	2	2	2	3	2	88888	600	88	1	3	3	2	2	8	2	3	888	2	8	2	8	8	8	1	4	3	88	3	8	2	6	2	6	1	8	1	1	2	0	1	0	30	7	0
2022	1	1	17	350.77072	422.49381	2	2	2	3	2	88888	600	88	1	3	2	3	2	8	2	8	888	2	8	2	8	8	8	1	3	2	88	8	2	1	1	8	6	1	8	1	2	1	0	0	88	88	5	0
2022	1	1	17	350.77072	344.02783	1	1	1	1	2	88888	80	88	3	2	3	2	2	8	3	1	10	2	8	2	8	1	3	1	4	3	88	3	8	2	6	2	5	1	8	1	0	88	88	3	2	0	5	0
2022	1	1	17	350.77072	462.75207	1	1	1	1	2	88888	100	88	2	2	4	3	2	8	3	8	888	2	8	2	8	8	8	2	8	8	88	8	8	8	1	8	5	1	8	1	1	1	0	0	88	88	7	0
2022	1	1	17	350.77072	241.77083	1	1	1	3	2	88888	80	88	2	2	4	3	2	8	2	8	888	2	8	2	8	8	8	1	2	1	88	8	1	2	1	8	2	1	8	1	0	88	88	0	88	88	7	0
2022	1	1	17	350.77072	444.93729	1	1	1	3	2	88888	300	88	1	3	3	2	2	8	2	2	888	2	8	2	8	1	3	1	6	2	88	8	4	2	1	8	6	1	8	1	0	88	88	0	88	88	7	0
2022	1	2	18	340.44196	431.83572	1	1	1	3	2	88888	200	88	1	2	3	3	2	8	3	8	888	2	8	2	8	8	8	1	1	8	88	8	8	8	1	8	4	1	8	1	0	88	88	0	88	88	7	2
2022	1	2	18	340.44196	793.61846	2	2	2	3	2	88888	500	88	1	1	3	2	2	8	2	3	888	2	8	2	8	8	8	1	3	1	88	8	2	1	6	2	6	6	2	1	1	0	30	1	0	30	5	0
2022	1	2	18	340.44196	431.83572	3	2	4	3	2	88888	500	88	1	2	3	3	2	8	2	8	888	2	8	2	8	8	8	1	2	1	88	8	2	2	1	8	4	1	8	1	0	88	88	0	88	88	5	0
2022	1	2	18	340.44196	411.82818	3	2	4	3	2	88888	500	88	1	2	2	2	2	8	1	3	888	1	3	1	2	8	8	1	3	1	88	1	8	2	5	2	5	1	8	1	0	88	88	0	88	88	7	0
2022	1	2	18	340.44196	431.83572	4	2	4	3	2	88888	500	88	1	2	2	3	2	8	2	8	888	2	8	2	8	8	8	2	8	8	88	8	8	8	1	8	5	1	8	1	0	88	88	0	88	88	7	1
2022	1	2	18	340.44196	411.82818	4	2	4	3	2	88888	500	88	1	2	3	3	2	8	2	8	888	2	8	2	8	8	8	2	8	8	88	8	8	8	6	8	6	1	8	1	1	2	0	0	88	88	7	0
2022	1	2	18	340.44196	667.79525	6	6	7	3	2	88888	800	88	1	1	3	2	2	8	2	3	888	2	8	2	8	8	8	1	5	4	88	4	8	2	6	2	6	1	8	1	1	1	30	0	88	88	7	2
2022	1	2	18	340.44196	621.41838	6	6	7	3	2	88888	800	88	1	1	3	3	2	8	2	8	888	2	8	2	8	8	8	2	8	8	88	8	8	8	1	8	6	1	8	1	0	88	88	0	88	88	5	0
2022	1	2	18	340.44196	807.30879	6	6	7	3	2	88888	800	88	1	1	2	3	2	8	3	8	888	1	1	2	8	1	3	1	4	3	88	3	8	2	6	2	6	1	8	1	0	88	88	0	88	88	4	0
2022	1	1	19	268.38284	184.98449	1	1	1	1	2	88888	57	88	3	2	4	3	2	8	3	8	888	2	8	2	8	8	8	1	2	1	88	8	1	2	1	8	4	1	8	1	0	88	88	0	88	88	5	0
2022	1	1	19	268.38284	342.73738	1	1	1	3	1	4500	88888	88	1	3	1	3	2	8	1	8	888	2	8	2	8	8	8	1	5	4	88	4	8	2	6	2	3	1	8	1	3	1	0	3	1	0	7	1
2022	1	1	19	268.38284	340.43187	2	2	3	3	1	4000	88888	88	2	2	3	3	2	8	2	8	888	2	8	2	8	8	8	1	1	8	88	8	8	8	1	8	6	1	8	1	4	1	0	0	88	88	7	1
2022	1	1	19	268.38284	340.43187	2	2	3	3	1	4000	88888	88	2	2	2	3	2	8	2	8	888	2	8	2	8	8	8	1	1	8	88	8	8	8	1	8	6	1	8	1	4	1	0	5	0	30	5	1
2022	1	1	19	268.38284	225.89752	2	2	2	1	2	88888	80	88	2	3	4	2	2	8	3	3	888	2	8	2	8	8	8	1	1	8	88	8	8	8	6	8	6	1	8	1	5	1	0	0	88	88	1	0
2022	1	1	19	268.38284	184.98449	2	2	2	1	2	88888	80	88	2	3	4	3	2	8	3	8	888	2	8	2	8	8	8	1	2	2	88	8	2	2	1	8	6	1	8	1	0	88	88	0	88	88	2	0
2022	1	1	19	268.38284	244.94341	3	3	5	3	2	88888	1000	88	1	3	3	3	2	8	2	8	888	2	8	2	8	8	8	1	1	8	88	8	8	8	1	8	4	1	8	1	0	88	88	0	88	88	6	0
2022	1	1	19	268.38284	356.47181	3	3	5	3	2	88888	1000	88	1	3	2	3	2	8	2	8	888	2	8	2	8	8	8	1	4	4	88	8	4	2	1	8	5	1	8	1	4	1	0	0	88	88	5	0
2022	1	1	19	268.38284	342.73738	3	3	5	3	2	88888	1000	88	1	3	2	3	2	8	2	8	888	2	8	2	8	8	8	2	8	8	88	8	8	8	6	8	4	1	8	1	0	88	88	0	88	88	5	0
2022	1	1	19	268.38284	184.98449	1	1	1	1	2	88888	50	88	1	3	2	3	2	8	2	8	888	2	8	2	8	8	8	1	1	8	88	8	8	8	1	8	4	1	8	1	0	88	88	0	88	88	5	0
2022	1	2	20	344.14705	800.6382	2	2	2	3	1	6000	88888	88	1	2	2	3	2	8	2	8	888	2	8	2	8	8	8	1	3	1	88	2	8	2	6	2	6	1	8	1	2	0	10	3	0	20	7	0
2022	1	2	20	344.14705	457.10345	2	2	3	3	2	88888	300	88	1	1	2	1	2	8	3	3	888	2	8	2	8	8	8	1	4	3	88	8	4	2	1	8	5	1	8	1	0	88	88	3	0	30	7	0
2022	1	2	20	344.14705	457.10345	2	2	3	3	2	88888	300	88	1	1	3	2	2	8	2	2	888	2	8	2	8	2	3	1	4	1	88	8	2	2	1	8	5	1	8	1	0	88	88	0	88	88	3	1
2022	1	2	20	344.14705	237.20543	1	1	1	3	2	88888	55	88	2	2	3	3	2	8	3	8	888	2	8	2	8	8	8	1	2	1	88	8	1	2	1	8	6	1	8	1	0	88	88	0	88	88	4	0
2022	1	2	20	344.14705	314.09069	2	2	2	3	2	88888	150	88	2	1	3	3	2	8	3	8	888	2	8	2	8	8	8	2	8	8	88	8	8	8	1	8	6	1	8	1	0	88	88	0	88	88	7	1
2022	1	2	20	344.14705	289.66817	2	2	2	3	2	88888	150	88	2	1	3	3	2	8	2	8	888	2	8	2	8	8	8	1	2	3	88	2	8	2	6	2	3	1	8	1	0	88	88	0	88	88	7	0
2022	1	2	20	344.14705	523.4845	5	5	6	3	2	88888	450	88	2	1	3	3	2	8	2	8	888	2	8	2	8	8	8	1	1	8	88	8	8	8	6	8	3	1	8	1	1	0	30	0	88	88	3	2
2022	1	2	20	344.14705	761.83908	5	5	6	3	2	88888	450	88	2	1	3	3	2	8	3	8	888	2	8	2	8	8	8	2	8	8	88	8	8	8	6	8	2	1	8	1	2	0	10	2	0	10	7	2
2022	1	2	20	344.14705	562.55249	5	5	6	3	2	88888	450	88	2	1	3	1	2	8	2	3	888	2	8	2	8	8	8	1	1	8	88	8	8	8	6	8	5	1	8	1	0	88	88	0	88	88	2	1
2022	1	1	19	268.38284	263.2237	5	3	7	3	1	6000	88888	88	1	2	3	3	2	8	2	8	888	1	1	2	8	2	4	1	5	4	88	4	8	2	1	8	5	1	8	1	1	0	30	0	88	88	5	0
2022	1	1	19	268.38284	184.98449	5	3	7	3	1	6000	88888	88	1	2	3	3	2	8	2	8	888	2	8	2	8	8	8	1	4	1	88	8	1	2	1	8	6	1	8	1	0	88	88	0	88	88	7	0
2022	1	1	19	268.38284	340.43187	5	3	7	3	1	6000	88888	88	1	2	1	3	2	8	2	8	888	2	8	2	8	8	8	2	8	8	88	8	8	8	1	8	6	1	8	1	0	88	88	0	88	88	7	0
2022	1	1	19	268.38284	799.16042	6	3	7	3	1	20000	88888	88	1	2	2	3	2	8	2	8	888	2	8	2	8	8	8	1	2	1	88	8	1	2	1	8	5	1	8	1	0	88	88	0	88	88	5	0
2022	1	1	19	268.38284	184.98449	4	4	4	3	2	88888	60	88	2	1	3	3	2	8	3	8	888	2	8	2	8	8	8	1	1	8	88	8	8	8	1	8	6	1	8	1	0	88	88	0	88	88	4	0
2022	1	1	19	268.38284	323.25984	4	4	4	3	2	88888	60	88	2	1	2	2	2	8	3	1	3	2	8	2	8	2	4	1	6	2	88	8	2	1	4	2	3	1	8	1	1	1	0	3	0	30	6	0
2022	1	1	19	268.38284	225.89752	4	4	4	3	2	88888	60	88	2	1	2	3	2	8	3	8	888	2	8	2	8	8	8	1	1	8	88	8	8	8	5	8	5	1	8	1	4	2	0	4	2	0	7	2
2022	1	1	19	268.38284	263.2237	4	4	4	3	2	88888	60	88	2	1	1	2	2	8	2	1	20	2	8	2	8	2	4	1	6	2	88	2	8	2	4	1	3	4	2	1	0	88	88	0	88	88	5	0
2022	1	1	19	268.38284	369.96898	2	2	2	3	2	88888	350	88	1	2	3	3	2	8	2	8	888	2	8	2	8	8	8	1	2	2	88	8	2	2	6	2	3	1	8	1	0	88	88	0	88	88	5	0
2022	1	1	19	268.38284	323.25984	1	1	1	3	2	88888	300	88	1	1	2	3	2	8	2	8	888	2	8	2	8	8	8	1	4	4	88	8	3	2	6	2	1	1	8	6	2	1	0	1	0	40	7	0
2022	1	2	20	344.14705	237.20543	1	1	1	3	2	88888	40	88	3	2	4	3	2	8	3	8	888	2	8	2	8	8	8	1	1	8	88	8	8	8	1	8	4	1	8	1	0	88	88	0	88	88	7	0
2022	1	2	20	344.14705	454.01384	2	2	5	3	2	88888	220	88	3	2	3	2	2	8	3	3	888	2	8	2	8	8	8	1	4	1	88	1	8	2	1	8	5	1	8	1	0	88	88	0	88	88	2	0
2022	1	2	20	344.14705	289.66817	2	2	5	3	2	88888	220	88	3	2	3	3	2	8	2	8	888	2	8	2	8	8	8	1	4	4	88	4	8	2	1	8	4	1	8	1	1	2	0	0	88	88	7	0
2022	1	2	20	344.14705	289.66817	2	2	5	1	2	88888	80	88	3	2	4	2	2	8	3	1	20	2	8	2	8	2	4	1	2	5	14	2	8	2	1	8	3	1	8	1	0	88	88	0	88	88	7	0
2022	1	2	20	344.14705	454.01384	2	2	5	1	2	88888	80	88	3	2	4	3	1	1	3	8	888	2	8	2	8	8	8	1	4	4	88	3	8	2	6	2	4	1	8	1	0	88	88	0	88	88	1	0
2022	1	2	20	344.14705	237.20543	1	1	1	3	2	88888	65	88	3	2	2	3	2	8	2	8	888	2	8	2	8	8	8	2	8	8	88	8	8	8	1	8	6	1	8	1	0	88	88	0	88	88	4	0
2022	1	2	20	344.14705	289.66817	2	2	2	3	2	88888	100	88	2	2	2	2	2	8	3	1	7	2	8	2	8	2	4	2	8	8	88	8	8	8	6	8	6	1	8	1	0	88	88	0	88	88	7	0
2022	1	2	20	344.14705	237.20543	2	2	2	3	2	88888	100	88	2	2	4	3	2	8	3	8	888	2	8	2	8	8	8	2	8	8	88	8	8	8	1	8	6	1	8	1	0	88	88	0	88	88	7	0
2022	1	2	20	344.14705	314.09069	1	1	1	3	2	88888	140	88	2	2	4	3	2	8	2	8	888	2	8	2	8	8	8	1	2	1	88	8	1	2	1	8	2	1	8	1	0	88	88	0	88	88	4	0
2022	1	2	20	344.14705	799.16042	4	2	4	3	2	88888	200	88	2	1	3	3	2	8	3	8	888	2	8	2	8	8	8	2	8	8	88	8	8	8	1	8	1	1	8	1	0	88	88	0	88	88	5	0
2022	1	2	20	344.14705	436.53546	1	1	1	3	2	88888	180	88	3	1	2	1	2	8	2	3	888	2	8	2	8	8	8	1	1	8	88	8	8	8	1	8	6	6	8	3	1	1	0	1	1	0	7	1
2022	1	2	20	344.14705	454.01384	2	2	2	3	2	88888	800	88	1	2	2	3	2	8	2	8	888	2	8	2	8	8	8	1	3	3	88	1	8	2	6	2	4	1	8	1	2	1	0	0	88	88	3	0
2022	1	2	20	344.14705	457.10345	2	2	2	3	2	88888	800	88	1	2	2	3	2	8	2	8	888	2	8	2	8	8	8	1	3	1	88	8	1	2	1	8	4	1	8	1	3	1	0	0	88	88	3	0
2022	1	2	20	344.14705	414.51578	4	2	4	3	2	88888	450	88	1	1	2	3	2	8	3	8	888	2	8	2	8	8	8	1	1	8	88	8	8	8	1	8	5	1	8	1	0	88	88	0	88	88	5	1
2022	1	2	20	344.14705	454.01384	4	2	4	3	2	88888	450	88	1	1	3	3	2	8	2	8	888	2	8	2	8	8	8	1	3	3	88	1	8	2	6	2	1	1	8	1	1	1	0	0	88	88	2	1
2022	1	2	20	344.14705	237.20543	1	1	1	3	2	88888	150	88	1	2	4	3	2	8	3	8	888	2	8	2	8	8	8	2	8	8	88	8	8	8	1	8	5	1	8	1	0	88	88	0	88	88	1	0
2022	1	2	20	344.14705	314.09069	4	4	4	3	2	88888	1500	88	1	3	3	3	2	8	3	8	888	2	8	2	8	8	8	1	2	1	88	8	1	2	6	2	5	1	8	1	0	88	88	2	0	50	6	1
2022	1	2	20	344.14705	337.53149	4	4	4	3	2	88888	1500	88	1	3	2	2	2	8	2	1	10	2	8	2	8	1	3	1	4	2	88	1	8	2	6	2	6	1	8	1	0	88	88	0	88	88	5	2
2022	1	2	20	344.14705	457.10345	4	4	4	3	2	88888	1500	88	1	3	2	3	2	8	2	8	888	2	8	2	8	8	8	1	5	4	88	8	4	2	1	8	6	1	8	1	1	4	0	0	88	88	7	0
2022	1	2	20	344.14705	457.10345	4	4	4	3	2	88888	1500	88	1	3	2	3	2	8	2	8	888	2	8	2	8	8	8	1	4	1	88	8	1	2	1	8	5	1	8	1	0	88	88	0	88	88	5	0
2022	1	2	20	344.14705	237.20543	3	3	4	3	2	88888	500	88	2	1	3	3	2	8	3	8	888	2	8	2	8	8	8	2	8	8	88	8	8	8	1	8	4	1	8	1	0	88	88	0	88	88	5	1
2022	1	2	20	344.14705	289.66817	3	3	4	3	2	88888	500	88	2	1	4	2	2	8	2	1	6	2	8	2	8	1	2	1	5	4	88	4	8	2	6	2	3	1	8	1	0	88	88	0	88	88	3	0
2022	1	2	20	344.14705	454.01384	3	3	4	3	2	88888	500	88	2	1	2	3	2	8	2	8	888	2	8	2	8	8	8	1	4	4	88	3	8	2	6	2	1	1	8	1	1	2	0	0	88	88	6	0
2022	1	2	20	344.14705	237.20543	2	2	2	3	2	88888	60	88	3	1	4	3	2	8	3	8	888	2	8	2	8	8	8	2	8	8	88	8	8	8	1	8	5	1	8	1	0	88	88	0	88	88	7	1
2022	1	2	20	344.14705	289.66817	2	2	2	3	2	88888	60	88	3	1	4	3	2	8	3	8	888	2	8	2	8	8	8	2	8	8	88	8	8	8	1	8	6	1	8	1	0	88	88	0	88	88	7	1
2022	1	2	20	344.14705	414.51578	2	2	2	3	2	88888	350	88	1	2	2	3	2	8	3	8	888	2	8	2	8	8	8	1	2	1	88	8	1	2	1	8	5	1	8	1	0	88	88	0	88	88	3	2
2022	1	2	20	344.14705	454.01384	2	2	2	3	2	88888	350	88	1	2	2	2	2	8	2	1	10	2	8	2	8	2	3	1	3	5	14	3	8	2	6	2	3	1	8	1	1	2	0	0	88	88	7	0
2022	1	2	20	344.14705	237.20543	1	1	1	3	2	88888	150	88	1	2	2	3	2	8	2	8	888	2	8	2	8	8	8	2	8	8	88	8	8	8	6	8	6	1	8	1	7	1	0	3	0	30	7	0
2022	1	2	20	344.14705	454.01384	3	2	2	3	2	88888	300	88	2	1	2	3	2	8	2	8	888	2	8	2	8	8	8	1	4	3	88	1	8	2	6	2	1	1	8	1	5	1	0	0	88	88	7	1
2022	1	2	20	344.14705	436.53546	3	2	2	3	2	88888	300	88	2	1	2	3	2	8	3	8	888	2	8	2	8	8	8	2	8	8	88	8	8	8	1	8	4	1	8	1	4	1	0	0	88	88	7	0
2022	1	1	19	268.38284	324.65921	2	2	5	3	2	88888	200	88	3	1	2	2	2	8	2	1	10	2	8	2	8	2	4	2	8	8	88	8	8	8	6	8	6	6	8	1	1	2	0	0	88	88	7	0
2022	1	1	19	268.38284	184.98449	2	2	5	3	2	88888	200	88	3	1	4	3	2	8	3	8	888	2	8	2	8	8	8	2	8	8	88	8	8	8	1	8	4	1	8	1	0	88	88	0	88	88	7	2
2022	1	1	19	268.38284	225.89752	2	2	2	3	2	88888	60	88	2	2	4	2	2	8	3	1	10	2	8	2	8	2	3	1	6	4	88	5	8	2	6	2	4	1	8	1	0	88	88	0	88	88	4	1
2022	1	1	19	268.38284	184.98449	2	2	2	3	2	88888	60	88	2	2	2	3	2	8	3	8	888	2	8	2	8	8	8	2	8	8	88	8	8	8	1	8	1	1	8	1	2	0	10	0	88	88	2	1
2022	1	1	19	268.38284	244.94341	3	3	4	3	2	88888	250	88	2	1	3	3	2	8	2	8	888	2	8	2	8	8	8	2	8	8	88	8	8	8	1	8	5	1	8	1	0	88	88	0	88	88	3	0
2022	1	1	19	268.38284	225.89752	3	3	4	3	2	88888	250	88	2	1	3	3	2	8	2	8	888	2	8	2	8	8	8	1	5	2	88	3	8	2	6	2	6	1	8	1	0	88	88	0	88	88	5	1
2022	1	1	19	268.38284	342.73738	3	3	4	3	2	88888	250	88	2	1	1	3	2	8	2	8	888	2	8	2	8	8	8	1	2	3	88	2	8	2	1	8	4	1	8	1	0	88	88	0	88	88	4	1
2022	1	1	19	268.38284	277.47673	3	3	6	3	2	88888	100	88	2	1	2	3	2	8	3	8	888	2	8	2	8	8	8	2	8	8	88	8	8	8	1	8	6	1	8	1	0	88	88	0	88	88	7	0
2022	1	1	19	268.38284	277.47673	3	3	6	3	2	88888	100	88	2	1	4	3	2	8	3	8	888	2	8	2	8	8	8	2	8	8	88	8	8	8	1	8	4	1	8	1	0	88	88	0	88	88	5	0
2022	1	1	19	268.38284	184.98449	2	2	6	3	2	88888	70	88	2	2	3	3	2	8	3	8	888	2	8	2	8	8	8	1	2	1	88	8	1	2	1	8	6	1	8	1	7	0	20	0	88	88	7	0
2022	1	1	19	268.38284	244.94341	2	2	6	3	2	88888	70	88	2	2	2	3	2	8	2	8	888	2	8	2	8	8	8	1	3	1	88	8	1	2	1	8	6	1	8	1	2	4	0	0	88	88	7	2
2022	1	2	20	344.14705	414.51578	3	2	4	3	1	20000	88888	88	1	3	2	3	2	8	2	8	888	2	8	2	8	8	8	1	2	1	88	8	1	2	1	8	3	1	8	1	0	88	88	0	88	88	6	4
2022	1	2	20	344.14705	416.31018	3	2	4	3	1	20000	88888	88	1	3	3	3	2	8	1	8	888	2	8	2	8	8	8	1	2	4	88	2	8	2	6	2	3	1	8	1	5	0	40	4	0	10	3	0
2022	1	2	20	344.14705	454.01384	2	2	2	3	2	88888	600	88	2	1	3	2	2	8	2	1	2	2	8	2	8	1	3	1	2	1	88	1	8	2	6	2	1	1	8	1	0	88	88	0	88	88	1	0
2022	1	2	20	344.14705	457.10345	2	2	2	3	2	88888	600	88	2	1	2	3	2	8	2	8	888	2	8	2	8	8	8	1	2	1	88	8	1	2	6	2	5	1	8	1	1	0	40	0	88	88	5	0
2022	1	2	20	344.14705	454.01384	3	2	4	3	2	88888	500	88	2	2	3	2	2	8	2	1	8	2	8	2	8	2	3	1	3	2	88	2	8	2	6	2	4	1	8	6	2	2	0	0	88	88	7	0
2022	1	2	20	344.14705	414.51578	3	2	4	3	2	88888	500	88	2	2	4	3	2	8	2	8	888	2	8	2	8	8	8	1	3	3	88	8	3	2	6	2	4	1	8	1	0	88	88	0	88	88	1	0
2022	1	2	20	344.14705	289.66817	3	3	4	3	2	88888	350	88	2	1	3	1	2	8	3	3	888	2	8	2	8	8	8	1	3	2	88	2	8	2	6	2	3	1	8	1	1	1	0	1	1	0	4	0
2022	1	2	20	344.14705	457.10345	3	3	4	3	2	88888	350	88	2	1	1	3	2	8	2	8	888	2	8	2	8	8	8	1	3	1	88	8	2	1	1	8	3	1	8	1	5	0	30	2	0	30	5	0
2022	1	2	20	344.14705	237.20543	3	3	4	3	2	88888	350	88	2	1	3	3	2	8	3	8	888	2	8	2	8	8	8	1	2	1	88	8	1	2	6	2	4	1	8	1	0	88	88	0	88	88	5	1
2022	1	2	20	344.14705	579.33634	2	2	6	3	2	88888	700	88	1	2	2	3	2	8	2	8	888	2	8	2	8	8	8	1	5	4	88	4	8	2	6	2	4	1	8	1	0	88	88	0	88	88	2	2
2022	1	2	20	344.14705	416.31018	4	2	4	3	2	88888	800	88	1	2	2	2	2	8	1	3	888	1	1	2	8	2	3	1	5	4	88	4	8	2	6	2	3	1	8	2	1	2	0	0	88	88	7	0
2022	1	2	20	344.14705	414.51578	4	2	4	3	2	88888	800	88	1	2	2	3	1	2	1	8	888	2	8	2	8	8	8	1	5	3	88	8	4	2	6	2	2	1	8	1	0	88	88	0	88	88	5	1
2022	1	2	20	344.14705	289.66817	3	3	4	3	2	88888	400	88	2	1	3	3	2	8	2	8	888	2	8	2	8	8	8	1	5	3	88	3	8	2	6	2	3	1	8	1	0	88	88	0	88	88	7	1
2022	1	2	20	344.14705	314.09069	3	3	4	3	2	88888	400	88	2	1	2	3	2	8	3	8	888	2	8	2	8	8	8	2	8	8	88	8	8	8	1	8	3	1	8	1	0	88	88	0	88	88	7	1
2022	1	2	20	344.14705	457.10345	3	3	4	3	2	88888	400	88	2	1	2	3	2	8	3	8	888	2	8	2	8	8	8	1	4	5	14	8	3	2	1	8	6	1	8	1	7	1	0	0	88	88	2	0
2022	1	2	20	344.14705	439.49181	3	3	4	3	2	88888	800	88	1	1	3	1	2	8	2	3	888	2	8	1	2	8	8	1	5	4	88	4	8	2	1	8	4	1	8	3	0	88	88	0	88	88	7	1
2022	1	2	20	344.14705	337.53149	3	3	4	3	2	88888	800	88	1	1	1	3	2	8	2	8	888	2	8	2	8	8	8	2	8	8	88	8	8	8	6	8	1	1	8	1	0	88	88	0	88	88	7	1
2022	1	2	20	344.14705	314.09069	3	3	4	3	2	88888	800	88	1	1	3	3	2	8	2	8	888	2	8	2	8	8	8	1	2	1	88	8	1	2	1	8	5	1	8	1	0	88	88	0	88	88	3	1
2022	1	2	20	344.14705	289.66817	4	4	4	3	2	88888	1500	88	1	3	4	3	2	8	2	8	888	2	8	2	8	8	8	1	1	8	88	8	8	8	6	8	4	1	8	1	2	3	0	0	88	88	7	1
2022	1	2	20	344.14705	314.09069	4	4	4	3	2	88888	1500	88	1	3	2	3	2	8	3	8	888	2	8	2	8	8	8	1	4	1	88	8	1	2	6	2	5	1	8	1	5	1	0	2	1	0	5	0
2022	1	2	20	344.14705	414.51578	4	4	4	3	2	88888	1500	88	1	3	2	3	2	8	2	8	888	2	8	2	8	8	8	1	3	1	88	8	1	2	6	2	4	1	8	1	2	1	0	0	88	88	5	0
2022	1	2	20	344.14705	414.51578	4	4	4	3	2	88888	1500	88	1	3	2	3	2	8	2	8	888	2	8	2	8	8	8	1	5	2	88	8	3	2	6	2	4	1	8	1	0	88	88	0	88	88	6	1
2022	1	2	20	344.14705	675.06298	2	2	2	3	2	88888	400	88	1	1	2	3	2	8	2	8	888	2	8	2	8	8	8	1	4	3	88	3	8	2	6	2	5	1	8	6	2	1	0	0	88	88	7	0
2022	1	2	12	301.98112	398.3867	1	1	1	3	2	88888	400	88	1	2	1	3	2	8	3	8	888	2	8	2	8	8	8	1	3	2	88	3	8	1	6	2	3	1	8	1	0	88	88	0	88	88	7	2
2022	1	2	12	301.98112	508.35431	4	4	4	3	2	88888	1000	88	2	3	3	3	2	8	3	8	888	2	8	2	8	8	8	1	4	2	88	1	8	2	6	2	6	1	8	1	0	88	88	4	3	0	7	1
2022	1	2	12	301.98112	416.28461	4	4	4	3	2	88888	1000	88	2	3	3	3	2	8	2	8	888	2	8	2	8	8	8	1	1	8	88	8	8	8	6	8	6	1	8	1	0	88	88	2	0	30	7	1
2022	1	2	12	301.98112	208.14231	2	2	6	3	2	88888	200	88	2	1	5	2	2	8	3	3	888	2	8	2	8	8	8	2	8	8	88	8	8	8	1	8	6	1	8	1	0	88	88	0	88	88	5	1
2022	1	2	12	301.98112	296.17612	2	2	6	3	2	88888	200	88	2	1	3	2	2	8	2	3	888	2	8	2	8	8	8	1	1	8	88	8	8	8	6	8	6	1	8	1	0	88	88	3	0	30	7	0
2022	1	2	12	301.98112	383.04982	1	1	1	3	2	88888	600	88	2	2	2	3	2	8	2	8	888	2	8	2	8	8	8	1	4	4	88	8	4	2	1	8	5	1	8	1	4	1	0	4	1	0	7	2
2022	1	2	12	301.98112	663.97784	5	5	7	2	2	88888	200	88	1	1	3	3	1	1	1	8	888	2	8	2	8	8	8	1	1	8	88	8	8	8	1	8	3	1	8	1	1	1	0	5	0	30	7	1
2022	1	2	12	301.98112	346.90384	5	5	7	2	2	88888	200	88	1	1	3	3	2	8	2	8	888	2	8	2	8	8	8	1	2	1	88	8	1	2	1	8	6	1	8	1	0	88	88	7	0	30	7	0
2022	1	2	12	301.98112	423.62859	5	5	7	2	2	88888	200	88	1	1	4	2	2	8	2	1	13	2	8	2	8	2	4	1	1	8	88	8	8	8	6	8	6	1	8	1	0	88	88	4	1	0	7	1
2022	1	2	12	301.98112	208.14231	2	2	5	3	2	88888	300	88	2	3	4	3	2	8	3	8	888	2	8	2	8	8	8	1	2	1	88	8	1	2	1	8	2	1	8	1	0	88	88	5	0	10	7	0
2022	1	2	12	301.98112	365.30261	2	2	5	3	2	88888	300	88	2	3	5	2	2	8	3	1	13	2	8	2	8	1	3	1	2	2	88	2	8	2	1	8	2	1	8	1	0	88	88	3	0	10	7	0
2022	1	2	12	301.98112	551.21471	4	4	4	1	2	88888	300	88	1	3	4	3	2	8	3	8	888	2	8	2	8	8	8	1	1	8	88	8	8	8	6	8	6	1	8	1	0	88	88	7	0	25	7	0
2022	1	2	12	301.98112	771.2879	4	4	4	1	2	88888	300	88	1	3	2	2	2	8	3	1	20	2	8	2	8	1	2	1	2	3	88	2	8	2	1	8	6	1	8	1	1	1	0	5	2	30	7	0
2022	1	2	12	301.98112	592.35224	3	2	4	3	2	88888	800	88	1	3	3	3	2	8	2	8	888	2	8	2	8	8	8	1	3	2	88	2	8	2	6	2	2	1	8	1	0	88	88	0	88	88	4	0
2022	1	2	12	301.98112	551.21471	4	4	4	3	2	88888	2000	88	1	3	3	3	2	8	3	8	888	2	8	2	8	8	8	1	5	1	88	8	2	2	6	2	2	1	8	1	0	88	88	7	0	30	4	0
2022	1	2	12	301.98112	592.35224	4	4	4	3	2	88888	2000	88	1	3	2	3	2	8	2	8	888	2	8	2	8	8	8	1	5	5	10	4	8	2	6	2	2	1	8	1	1	1	0	2	0	30	7	0
2022	1	2	12	301.98112	730.60522	3	2	4	3	2	88888	1500	88	1	3	3	2	2	8	2	3	888	2	8	2	8	8	8	1	4	1	88	1	8	2	6	2	1	1	8	1	0	88	88	1	1	0	3	1
2022	1	2	12	301.98112	275.60736	4	3	4	3	2	88888	450	88	1	2	3	3	2	8	3	8	888	2	8	2	8	8	8	1	2	1	88	8	1	2	1	8	4	1	8	1	2	1	30	2	0	20	7	0
2022	1	2	12	301.98112	296.17612	4	3	4	3	2	88888	450	88	1	2	3	2	2	8	2	3	888	2	8	2	8	8	8	1	5	5	20	4	8	1	6	2	2	1	8	1	7	0	20	0	88	88	7	0
2022	1	2	12	301.98112	385.64395	4	3	4	3	2	88888	450	88	1	2	3	3	2	8	2	8	888	2	8	2	8	8	8	2	8	8	88	8	8	8	1	8	6	1	8	1	1	2	0	0	88	88	7	1
2022	1	2	12	301.98112	208.14231	2	2	2	3	2	88888	180	88	2	2	4	3	2	8	2	8	888	2	8	2	8	8	8	1	1	8	88	8	8	8	1	8	6	1	8	1	0	88	88	7	0	10	7	0
2022	1	2	12	301.98112	254.17715	2	2	2	3	2	88888	180	88	2	2	4	2	2	8	3	3	888	2	8	2	8	8	8	1	1	8	88	8	8	8	1	8	6	1	8	1	0	88	88	0	88	88	7	0
2022	1	2	12	301.98112	363.72806	3	3	4	3	2	88888	500	88	1	2	3	3	2	8	2	8	888	2	8	2	8	8	8	1	1	8	88	8	8	8	1	8	6	1	8	1	1	3	0	0	88	88	4	0
2022	1	2	12	301.98112	254.17715	3	3	4	3	2	88888	500	88	1	2	4	2	2	8	2	3	888	2	8	2	8	8	8	1	4	2	88	1	8	2	6	2	6	1	8	1	0	88	88	0	88	88	4	1
2022	1	2	12	301.98112	208.14231	3	3	4	3	2	88888	500	88	1	2	2	3	2	8	3	8	888	2	8	2	8	8	8	1	2	1	88	8	1	2	6	2	2	1	8	1	0	88	88	0	88	88	7	1
2022	1	2	12	301.98112	401.09776	2	2	2	3	2	88888	300	88	1	2	2	3	2	8	2	8	888	2	8	2	8	8	8	1	1	8	88	8	8	8	6	8	4	1	8	5	0	88	88	0	88	88	7	0
2022	1	2	12	301.98112	398.3867	2	2	2	3	2	88888	300	88	1	2	2	3	2	8	2	8	888	2	8	2	8	8	8	1	3	3	88	2	8	2	6	2	6	1	8	1	0	88	88	0	88	88	7	0
2022	1	2	12	301.98112	296.17612	4	2	4	3	2	88888	1500	88	1	2	3	2	2	8	2	3	888	1	3	2	8	8	8	1	6	3	88	3	8	2	6	2	6	1	8	1	0	88	88	6	3	0	7	0
2022	1	2	12	301.98112	383.04982	4	2	4	3	2	88888	1500	88	1	2	2	3	2	8	2	8	888	2	8	2	8	8	8	1	5	2	88	8	2	1	6	2	6	1	8	1	3	1	0	2	1	0	7	0
2022	1	2	12	301.98112	381.26573	3	3	4	3	2	88888	800	88	1	2	4	3	2	8	2	8	888	1	1	2	8	2	3	1	1	8	88	8	8	8	6	8	2	1	8	1	0	88	88	0	88	88	7	0
2022	1	2	12	301.98112	413.41104	3	3	4	3	2	88888	800	88	1	2	2	3	2	8	2	8	888	2	8	2	8	8	8	1	3	1	88	8	1	2	6	2	6	1	8	1	1	0	20	1	0	20	7	1
2022	1	2	12	301.98112	208.14231	2	2	2	3	2	88888	500	88	1	2	3	3	2	8	3	8	888	2	8	2	8	8	8	1	4	2	88	8	3	2	1	8	4	1	8	1	5	3	0	0	88	88	7	2
2022	1	2	12	301.98112	254.17715	2	2	2	3	2	88888	500	88	1	2	3	2	2	8	3	3	888	2	8	2	8	8	8	1	5	3	88	3	8	2	6	2	3	1	8	1	0	88	88	5	3	0	5	2
2022	1	2	12	301.98112	383.04982	4	3	4	3	2	88888	1000	88	1	3	2	3	2	8	3	8	888	2	8	2	8	8	8	1	5	1	88	8	3	2	6	2	4	1	8	1	3	0	50	5	1	0	7	1
2022	1	2	12	301.98112	296.17612	4	3	4	3	2	88888	1000	88	1	3	3	2	2	8	2	2	888	2	8	2	8	1	2	1	5	2	88	3	8	1	6	2	4	1	8	1	0	88	88	3	0	30	7	1
2022	1	2	12	301.98112	401.09776	4	3	4	3	2	88888	1000	88	1	3	2	3	2	8	3	8	888	2	8	2	8	8	8	1	3	4	88	8	2	1	6	2	6	6	2	4	3	1	0	6	0	10	7	0
2022	1	2	12	301.98112	383.04982	4	2	4	3	2	88888	500	88	1	1	4	3	2	8	2	8	888	2	8	2	8	8	8	1	5	1	88	8	3	2	6	2	2	1	8	1	0	88	88	0	88	88	7	0
2022	1	2	12	301.98112	365.30261	4	2	4	3	2	88888	500	88	1	1	3	3	2	8	2	8	888	1	1	2	8	2	4	1	5	3	88	4	8	1	6	2	6	1	8	1	0	88	88	2	0	30	7	0
2022	1	2	12	301.98112	383.04982	4	2	4	3	2	88888	500	88	1	2	3	3	2	8	2	8	888	2	8	2	8	8	8	1	5	1	88	8	2	2	6	2	6	1	8	1	0	88	88	2	0	10	7	0
2022	1	2	12	301.98112	365.30261	4	2	4	3	2	88888	500	88	1	2	4	2	2	8	2	1	20	2	8	2	8	1	3	1	4	3	88	3	8	2	6	2	6	1	8	1	0	88	88	2	1	0	7	1
2022	1	2	12	301.98112	254.17715	1	1	1	3	2	88888	150	88	1	1	4	2	2	8	3	3	888	2	8	2	8	8	8	1	1	8	88	8	8	8	6	8	6	1	8	1	1	3	0	4	0	10	4	1
2022	1	2	12	301.98112	254.17715	2	2	2	3	2	88888	600	88	1	2	2	3	2	8	3	8	888	2	8	2	8	8	8	2	8	8	88	8	8	8	6	8	6	1	8	1	0	88	88	1	0	10	7	1
2022	1	2	12	301.98112	208.14231	2	2	2	3	2	88888	600	88	1	2	3	3	2	8	3	8	888	2	8	2	8	8	8	2	8	8	88	8	8	8	6	8	4	1	8	1	0	88	88	7	0	20	7	1
2022	1	2	12	301.98112	822.15299	4	3	4	3	2	88888	500	88	1	1	2	2	2	8	2	3	888	2	8	2	8	8	8	1	4	4	88	3	8	1	6	2	1	1	8	1	0	88	88	4	0	10	7	0
2022	1	2	12	301.98112	574.57473	5	3	4	3	2	88888	400	88	1	1	3	3	2	8	2	8	888	2	8	2	8	8	8	1	2	1	88	8	1	2	1	8	6	1	8	1	3	1	0	7	1	0	7	0
2022	1	2	12	301.98112	547.95391	5	3	4	3	2	88888	400	88	1	1	2	3	2	8	2	8	888	2	8	2	8	8	8	1	3	1	88	1	8	2	6	2	1	1	8	1	0	88	88	3	0	40	7	1
2022	1	2	12	301.98112	208.14231	3	3	4	3	2	88888	600	88	1	1	3	3	2	8	3	8	888	2	8	2	8	8	8	2	8	8	88	8	8	8	6	8	2	1	8	1	0	88	88	0	88	88	2	0
2022	1	2	12	301.98112	254.17715	3	3	4	3	2	88888	600	88	1	1	2	2	2	8	2	1	13	2	8	2	8	2	3	1	3	2	88	3	8	2	6	2	6	1	8	1	0	88	88	0	88	88	1	0
2022	1	2	12	301.98112	385.64395	3	3	4	3	2	88888	600	88	1	1	1	2	2	8	2	1	15	2	8	2	8	1	2	1	5	5	20	4	8	2	6	2	3	1	8	1	5	1	30	3	1	30	7	0
2022	1	2	12	301.98112	624.42692	3	3	4	3	2	88888	200	88	1	1	4	3	2	8	3	8	888	2	8	2	8	8	8	1	2	1	88	8	1	2	1	8	6	1	8	1	0	88	88	2	1	0	3	1
2022	1	2	12	301.98112	275.60736	3	2	4	3	2	88888	750	88	1	2	4	3	2	8	2	8	888	2	8	2	8	8	8	1	5	3	88	8	4	2	6	2	4	1	8	1	0	88	88	0	88	88	3	0
2022	1	2	12	301.98112	296.17612	3	2	4	3	2	88888	750	88	1	2	2	2	2	8	2	3	888	2	8	2	8	8	8	1	5	4	88	3	8	2	6	2	3	1	8	1	2	0	30	2	0	30	5	0
2022	1	2	12	301.98112	416.28461	2	2	5	3	2	88888	100	88	2	2	2	3	2	8	2	8	888	2	8	2	8	8	8	1	1	8	88	8	8	8	1	8	2	1	8	1	1	0	30	7	8	0	7	4
2022	1	2	12	301.98112	208.14231	1	1	1	3	2	88888	30	88	2	1	3	3	2	8	2	8	888	2	8	2	8	8	8	1	1	8	88	8	8	8	1	8	6	1	8	1	0	88	88	0	88	88	0	88
2022	1	2	12	301.98112	296.17612	1	1	1	3	2	88888	1000	88	1	2	2	2	2	8	2	3	888	2	8	2	8	8	8	1	6	4	88	4	8	2	6	2	1	1	8	1	7	3	0	2	3	0	7	2
2022	1	2	12	301.98112	312.21346	3	3	6	3	2	88888	400	88	1	2	3	3	2	8	2	8	888	2	8	2	8	8	8	1	1	8	88	8	8	8	1	8	6	1	8	1	6	1	0	7	0	15	7	0
2022	1	2	12	301.98112	312.21346	3	3	6	3	2	88888	400	88	1	2	4	3	2	8	3	8	888	2	8	2	8	8	8	2	8	8	88	8	8	8	1	8	6	1	8	1	7	0	10	7	0	20	5	0
2022	1	1	11	223.11064	294.33731	1	1	1	3	2	88888	350	88	1	2	1	3	2	8	2	8	888	2	8	2	8	8	8	1	4	4	88	4	8	2	6	2	6	1	8	1	1	2	0	1	2	0	7	0
2022	1	1	11	223.11064	474.87113	5	5	7	3	2	88888	2000	88	1	2	1	2	2	8	2	2	888	2	8	2	8	1	2	1	5	5	14	4	8	2	6	2	6	1	8	1	3	2	0	4	0	20	7	0
2022	1	1	11	223.11064	493.90051	5	5	7	3	2	88888	2000	88	1	2	2	3	2	8	3	8	888	2	8	2	8	8	8	1	4	1	88	8	2	2	1	8	6	1	8	1	2	0	10	5	2	0	7	3
2022	1	1	11	223.11064	493.90051	5	5	7	3	2	88888	2000	88	1	2	2	3	2	8	2	8	888	2	8	2	8	8	8	1	2	3	88	8	2	2	1	8	6	1	8	1	4	0	10	1	0	30	7	0
2022	1	1	11	223.11064	807.30879	4	4	4	3	2	88888	700	88	1	1	3	3	2	8	2	8	888	2	8	2	8	8	8	1	1	8	88	8	8	8	1	8	6	1	8	1	1	2	0	1	2	0	5	0
2022	1	1	11	223.11064	296.3403	1	1	1	3	2	88888	250	88	1	2	2	3	2	8	2	8	888	2	8	2	8	8	8	1	4	5	10	8	4	2	6	2	4	1	8	1	2	1	0	1	1	0	7	2
2022	1	1	11	223.11064	230.67053	3	3	5	3	2	88888	200	88	2	2	5	3	2	8	3	8	888	2	8	2	8	8	8	2	8	8	88	8	8	8	1	8	2	1	8	1	0	88	88	7	0	30	7	0
2022	1	1	11	223.11064	404.84103	3	3	5	3	2	88888	200	88	2	2	5	3	2	8	3	8	888	2	8	2	8	8	8	2	8	8	88	8	8	8	1	8	6	1	8	1	0	88	88	0	88	88	7	0
2022	1	1	11	223.11064	427.38401	3	3	6	3	2	88888	300	88	1	2	4	3	2	8	3	8	888	2	8	2	8	8	8	1	1	8	88	8	8	8	1	8	5	1	8	1	7	1	0	0	88	88	7	1
2022	1	1	11	223.11064	305.43764	3	3	6	3	2	88888	300	88	1	2	2	3	2	8	3	8	888	2	8	2	8	8	8	1	4	3	88	8	4	2	6	2	6	1	8	1	1	1	0	2	0	30	2	1
2022	1	1	11	223.11064	427.38401	3	3	4	3	2	88888	500	88	1	1	4	3	2	8	3	8	888	2	8	2	8	8	8	1	2	2	88	2	8	2	6	2	4	1	8	1	2	1	0	2	0	30	3	0
2022	1	1	11	223.11064	328.23266	3	3	4	3	2	88888	500	88	1	1	2	1	2	8	2	3	888	2	8	2	8	8	8	1	5	5	11	5	8	1	6	2	6	1	8	1	3	7	0	0	88	88	7	1
2022	1	1	49	435.57137	387.67446	3	3	4	3	2	88888	200	88	1	2	3	2	2	8	3	3	888	2	8	2	8	8	8	1	3	1	88	2	8	2	6	2	6	1	8	1	1	0	10	1	0	10	4	0
2022	1	1	49	435.57137	384.63364	3	3	4	3	2	88888	200	88	1	2	4	3	2	8	3	8	888	2	8	2	8	8	8	2	8	8	88	8	8	8	1	8	5	1	8	1	0	88	88	0	88	88	5	1
2022	1	1	49	435.57137	600.08564	3	3	4	3	2	88888	200	88	1	2	2	2	2	8	3	1	25	2	8	2	8	2	4	1	5	1	88	1	8	2	6	2	6	1	8	1	0	88	88	0	88	88	3	0
2022	1	1	49	435.57137	449.5883	2	2	2	3	2	88888	500	88	1	1	3	3	1	2	2	8	888	2	8	2	8	8	8	1	1	8	88	8	8	8	1	8	5	1	8	1	0	88	88	0	88	88	7	1
2022	1	1	49	435.57137	519.80973	2	2	2	3	2	88888	500	88	1	1	3	1	2	8	1	1	1	2	8	2	8	2	4	1	4	1	88	1	8	2	6	2	4	1	8	1	0	88	88	0	88	88	5	5
2022	1	1	49	435.57137	575.38479	1	1	1	3	2	88888	400	88	1	2	3	2	1	1	1	3	888	2	8	2	8	8	8	1	3	2	88	1	8	2	6	2	6	1	8	1	1	0	10	1	0	10	3	0
2022	1	1	49	435.57137	481.53286	2	2	4	3	2	88888	600	88	1	3	3	3	2	8	3	8	888	2	8	2	8	8	8	1	5	3	88	8	4	2	5	1	3	1	8	1	3	1	0	3	1	0	4	1
2022	1	1	49	435.57137	600.08564	2	2	4	3	2	88888	600	88	1	3	3	2	2	8	2	1	8	2	8	2	8	2	4	1	4	3	88	4	8	2	6	2	5	1	8	1	0	88	88	0	88	88	5	2
2022	1	1	49	435.57137	384.63364	1	1	1	3	2	88888	40	88	3	1	3	3	2	8	3	8	888	2	8	2	8	8	8	2	8	8	88	8	8	8	1	8	3	1	8	1	1	0	10	1	0	10	3	0
2022	1	2	50	479.6	426.86155	2	2	2	3	2	88888	80	88	3	2	2	2	2	8	3	3	888	2	8	2	8	8	8	1	6	2	88	3	8	2	1	8	6	1	8	1	1	0	10	1	0	10	2	1
2022	1	2	50	479.6	423.51336	2	2	2	3	2	88888	80	88	3	2	4	3	2	8	3	8	888	2	8	2	8	8	8	2	8	8	88	8	8	8	1	8	6	1	8	1	1	0	10	1	0	10	3	0
2022	1	2	50	479.6	667.15237	2	2	5	3	2	88888	200	88	2	1	3	3	2	8	3	8	888	1	1	2	8	2	4	1	3	5	15	8	3	2	1	8	6	1	8	1	1	0	10	1	0	10	7	1
2022	1	2	50	479.6	400.18672	2	2	5	3	2	88888	200	88	2	1	3	3	1	2	2	8	888	2	8	2	8	8	8	2	8	8	88	8	8	8	1	8	6	1	8	1	1	0	10	1	0	10	3	0
2022	1	2	50	479.6	400.18672	1	1	1	3	2	88888	500	88	1	2	2	3	1	2	2	8	888	2	8	2	8	8	8	1	4	1	88	8	1	2	6	2	3	1	8	1	2	1	0	2	1	0	6	1
2022	1	2	50	479.6	423.51336	2	2	2	3	2	88888	300	88	1	2	4	3	1	1	3	8	888	2	8	2	8	8	8	1	3	1	88	8	1	2	1	8	3	1	8	1	0	88	88	4	1	30	4	0
2022	1	2	50	479.6	426.86155	2	2	2	3	2	88888	300	88	1	2	3	2	2	8	3	1	10	2	8	2	8	2	4	1	3	1	88	3	8	2	1	8	4	1	8	1	0	88	88	0	88	88	5	0
2022	1	2	50	479.6	423.51336	2	2	5	3	2	88888	400	88	1	2	4	3	2	8	3	8	888	2	8	2	8	8	8	1	3	1	88	8	1	2	1	8	6	1	8	1	3	0	30	2	0	30	1	0
2022	1	2	50	479.6	530.2074	2	2	5	3	2	88888	400	88	1	2	3	3	2	8	1	8	888	2	8	2	8	8	8	1	5	3	88	8	4	1	1	8	3	1	8	1	0	88	88	1	0	20	5	0
2022	1	1	49	435.57137	384.63364	2	2	2	3	2	88888	60	88	4	2	4	3	2	8	3	8	888	2	8	2	8	8	8	2	8	8	88	8	8	8	1	8	6	1	8	1	0	88	88	5	0	10	5	0
2022	1	1	49	435.57137	387.67446	2	2	2	3	2	88888	60	88	4	2	4	3	2	8	3	8	888	2	8	2	8	8	8	1	6	5	14	5	8	2	1	8	6	1	8	1	7	0	30	7	1	0	7	1
2022	1	1	49	435.57137	387.67446	2	2	5	3	2	88888	400	88	2	2	3	2	2	8	3	1	8	2	8	2	8	2	4	1	4	2	88	1	8	2	1	8	6	1	8	1	7	1	0	7	1	0	7	0
2022	1	1	49	435.57137	481.53286	2	2	5	3	2	88888	400	88	2	2	3	1	2	8	1	3	888	2	8	2	8	8	8	1	2	1	88	8	2	2	6	2	3	1	8	1	1	0	40	1	0	40	3	1
2022	1	1	49	435.57137	363.44845	3	3	5	3	2	88888	500	88	1	2	2	3	1	2	2	8	888	2	8	2	8	8	8	1	2	1	88	8	1	2	1	8	6	1	8	1	1	0	10	7	0	30	7	0
2022	1	1	49	435.57137	449.5883	3	3	5	3	2	88888	500	88	1	2	2	3	2	8	2	8	888	2	8	2	8	8	8	2	8	8	88	8	8	8	1	8	6	1	8	1	5	1	0	5	1	0	5	0
2022	1	1	49	435.57137	603.06125	3	3	5	3	2	88888	500	88	1	2	1	3	2	8	2	8	888	2	8	2	8	8	8	1	4	2	88	2	8	2	1	8	6	1	8	1	3	0	30	5	0	30	5	0
2022	1	1	49	435.57137	387.67446	2	2	2	1	2	88888	30	88	2	2	4	2	2	8	3	3	888	2	8	2	8	8	8	1	3	1	88	1	8	2	1	8	6	1	8	1	0	88	88	0	88	88	7	0
2022	1	1	49	435.57137	384.63364	2	2	2	1	2	88888	30	88	2	2	4	3	2	8	3	8	888	2	8	2	8	8	8	2	8	8	88	8	8	8	1	8	6	1	8	1	0	88	88	0	88	88	5	0
2022	1	1	49	435.57137	384.63364	1	1	1	3	2	88888	50	88	4	2	2	3	2	8	3	8	888	2	8	2	8	8	8	1	6	2	88	8	3	2	1	8	6	1	8	1	1	1	0	0	88	88	5	0
2022	1	2	50	479.6	664.02018	3	3	4	3	2	88888	500	88	1	2	2	3	2	8	3	8	888	2	8	2	8	8	8	1	2	1	88	1	8	2	6	2	6	1	8	1	1	1	30	1	1	0	7	0
2022	1	2	50	479.6	400.18672	3	3	4	3	2	88888	500	88	1	2	2	3	2	8	1	8	888	2	8	2	8	8	8	1	3	2	88	8	1	2	6	2	6	1	8	1	0	88	88	0	88	88	5	1
2022	1	2	50	479.6	426.86155	3	3	4	3	2	88888	500	88	1	2	2	3	2	8	1	8	888	2	8	2	8	8	8	1	3	2	88	1	8	2	6	2	6	1	8	1	0	88	88	0	88	88	5	1
2022	1	2	50	479.6	530.2074	3	3	4	3	2	88888	500	88	1	3	3	3	2	8	1	8	888	2	8	2	8	8	8	1	3	4	88	8	3	2	1	8	6	1	8	1	1	0	10	1	0	10	4	0
2022	1	2	50	479.6	633.54611	3	3	4	3	2	88888	500	88	1	3	2	2	2	8	1	1	2	2	8	2	8	2	4	1	1	8	88	8	8	8	6	8	6	1	8	1	1	0	10	4	0	10	4	0
2022	1	2	50	479.6	667.15237	3	3	4	3	2	88888	500	88	1	3	2	3	2	8	3	8	888	2	8	2	8	8	8	1	4	2	88	8	2	2	1	8	6	1	8	1	1	0	10	2	0	10	3	0
2022	1	2	50	479.6	423.51336	2	2	2	3	2	88888	150	88	2	2	5	3	2	8	3	8	888	2	8	2	8	8	8	1	2	1	88	8	1	2	1	8	6	1	8	1	0	88	88	0	88	88	0	88
2022	1	2	50	479.6	426.86155	2	2	2	3	2	88888	150	88	2	2	5	3	2	8	3	8	888	2	8	2	8	8	8	2	8	8	88	8	8	8	1	8	6	1	8	1	0	88	88	0	88	88	0	88
2022	1	2	50	479.6	400.18672	4	4	4	3	2	88888	500	88	1	1	3	3	1	1	2	8	888	2	8	2	8	8	8	1	1	8	88	8	8	8	1	8	6	1	8	1	1	0	10	1	0	10	2	0
2022	1	2	50	479.6	633.54611	4	4	4	3	2	88888	500	88	1	1	2	2	1	1	1	1	10	2	8	2	8	2	4	1	6	5	14	5	8	2	6	2	6	1	8	1	1	0	10	1	0	10	1	0
2022	1	2	50	479.6	664.02018	4	4	4	3	2	88888	500	88	1	1	1	3	2	8	3	8	888	2	8	2	8	8	8	1	5	5	14	4	8	2	6	2	3	1	8	1	7	1	30	7	1	30	5	2
2022	1	2	50	479.6	664.02018	4	4	4	3	2	88888	500	88	1	1	2	3	1	1	3	8	888	2	8	2	8	8	8	1	4	2	88	1	8	2	1	8	6	1	8	1	5	1	0	3	1	0	5	1
2022	1	2	50	479.6	426.86155	1	1	1	3	2	88888	500	88	1	2	2	3	2	8	1	8	888	2	8	1	1	2	4	1	6	5	10	4	8	2	6	2	6	1	8	1	2	2	0	2	2	0	2	2
2022	1	2	51	390.77778	326.07189	3	2	4	3	2	88888	400	88	2	2	3	3	2	8	2	8	888	2	8	2	8	8	8	1	1	8	88	8	8	8	1	8	4	1	8	1	0	88	88	0	88	88	7	0
2022	1	2	51	390.77778	516.21298	3	2	4	3	2	88888	400	88	2	2	3	2	2	8	2	3	888	2	8	2	8	8	8	1	5	2	88	1	8	2	1	8	4	1	8	1	0	88	88	0	88	88	6	1
2022	1	2	51	390.77778	347.80652	2	2	2	3	2	88888	300	88	1	1	2	2	2	8	2	3	888	2	8	2	8	8	8	1	5	3	88	3	8	2	6	2	5	1	8	1	0	88	88	0	88	88	7	1
2022	1	2	51	390.77778	326.07189	2	2	2	3	2	88888	300	88	1	1	3	3	2	8	2	8	888	2	8	2	8	8	8	1	4	1	88	8	1	2	5	2	3	1	8	1	0	88	88	5	0	30	4	2
2022	1	2	51	390.77778	489.10783	3	3	4	3	2	88888	450	88	1	2	3	3	2	8	2	8	888	2	8	2	8	8	8	1	2	1	88	8	1	2	1	8	4	1	8	1	0	88	88	0	88	88	7	1
2022	1	2	51	390.77778	811.56484	3	3	4	3	2	88888	450	88	1	2	2	2	2	8	3	1	10	2	8	2	8	2	4	1	2	1	88	1	8	2	6	2	5	1	8	4	5	0	30	5	0	30	7	1
2022	1	2	51	390.77778	345.07842	3	3	7	1	2	88888	100	88	3	2	3	2	1	1	3	1	20	2	8	2	8	2	3	1	1	8	88	8	8	8	1	8	4	1	8	1	0	88	88	0	88	88	6	0
2022	1	2	51	390.77778	347.80652	3	3	7	1	2	88888	100	88	3	2	4	2	1	1	3	1	10	2	8	2	8	2	3	1	2	1	88	1	8	2	1	8	3	1	8	1	7	1	0	7	1	0	7	2
2022	1	2	51	390.77778	543.59534	3	3	7	1	2	88888	100	88	3	2	2	3	2	8	2	8	888	2	8	2	8	8	8	1	4	1	88	8	1	2	1	8	2	1	8	1	0	88	88	0	88	88	7	0
2022	1	2	51	390.77778	403.35323	2	2	2	3	2	88888	300	88	1	2	3	3	2	8	3	8	888	2	8	2	8	8	8	1	2	1	88	8	1	2	1	8	2	1	8	1	0	88	88	0	88	88	2	1
2022	1	2	51	390.77778	538.37361	2	2	2	3	2	88888	300	88	1	2	2	2	2	8	2	3	888	2	8	2	8	8	8	1	2	1	88	1	8	2	5	2	5	1	8	1	0	88	88	0	88	88	3	1
2022	1	2	51	390.77778	466.35317	4	2	4	3	2	88888	350	88	1	2	2	2	2	8	2	3	888	2	8	2	8	8	8	1	3	4	88	3	8	2	1	8	4	1	8	1	0	88	88	0	88	88	6	2
2022	1	2	51	390.77778	403.35323	4	2	4	3	2	88888	350	88	1	2	3	3	2	8	3	8	888	2	8	2	8	8	8	1	1	8	88	8	8	8	6	8	4	1	8	1	0	88	88	0	88	88	7	2
2022	1	2	51	390.77778	345.07842	2	2	2	3	2	88888	100	88	2	2	3	3	2	8	3	8	888	2	8	2	8	8	8	1	5	1	88	8	2	2	1	8	4	1	8	1	0	88	88	0	88	88	5	0
2022	1	2	51	390.77778	347.80652	2	2	2	3	2	88888	100	88	2	2	4	2	2	8	3	3	888	2	8	2	8	8	8	1	5	1	88	1	8	2	1	8	3	1	8	1	0	88	88	0	88	88	5	0
2022	1	2	51	390.77778	543.59534	3	3	4	3	2	88888	500	88	1	2	3	3	2	8	3	8	888	2	8	2	8	8	8	1	4	4	88	8	3	2	1	8	6	1	8	1	0	88	88	0	88	88	3	1
2022	1	2	51	390.77778	326.07189	3	3	4	3	2	88888	500	88	1	2	2	3	2	8	2	8	888	2	8	2	8	8	8	1	5	3	88	8	2	2	1	8	4	1	8	1	0	88	88	0	88	88	6	0
2022	1	2	51	390.77778	516.21298	3	3	4	3	2	88888	500	88	1	2	2	3	2	8	2	8	888	2	8	2	8	8	8	1	5	4	88	4	8	2	6	2	4	1	8	1	6	1	0	7	0	30	7	4
2022	1	2	51	390.77778	932.70634	2	2	2	3	2	88888	450	88	1	3	2	2	2	8	2	3	888	2	8	2	8	8	8	1	3	3	88	2	8	2	6	2	4	1	8	5	0	88	88	2	0	20	7	1
2022	1	2	51	390.77778	347.80652	2	2	2	3	2	88888	400	88	1	2	3	2	2	8	2	1	10	2	8	2	8	1	3	1	4	2	88	1	8	2	6	2	4	1	8	1	1	2	0	1	0	30	5	0
2022	1	2	51	390.77778	326.07189	2	2	2	3	2	88888	400	88	1	2	2	3	2	8	2	8	888	2	8	2	8	8	8	2	8	8	88	8	8	8	1	8	4	1	8	1	0	88	88	0	88	88	0	88
2022	1	2	51	390.77778	806.70646	2	2	5	3	2	88888	200	88	1	2	2	3	2	8	2	8	888	2	8	2	8	8	8	1	3	1	88	8	1	2	1	8	3	1	8	1	0	88	88	0	88	88	7	0
2022	1	2	51	390.77778	345.07842	2	2	2	3	2	88888	90	88	2	2	2	3	2	8	3	8	888	2	8	2	8	8	8	1	1	8	88	8	8	8	1	8	4	1	8	1	0	88	88	0	88	88	3	1
2022	1	2	51	390.77778	347.80652	2	2	2	3	2	88888	90	88	2	2	4	3	2	8	3	8	888	2	8	2	8	8	8	1	1	8	88	8	8	8	1	8	5	1	8	1	0	88	88	0	88	88	0	88
2022	1	2	51	390.77778	347.80652	2	2	2	3	2	88888	120	88	2	2	4	3	2	8	3	8	888	2	8	2	8	8	8	1	1	8	88	8	8	8	1	8	5	1	8	1	0	88	88	0	88	88	7	1
2022	1	2	51	390.77778	345.07842	2	2	2	3	2	88888	120	88	2	2	3	3	2	8	3	8	888	2	8	2	8	8	8	1	2	2	88	8	1	2	1	8	4	1	8	1	0	88	88	0	88	88	7	1
2022	1	2	51	390.77778	345.07842	2	2	5	3	2	88888	250	88	2	1	2	3	2	8	3	8	888	2	8	2	8	8	8	1	5	1	88	8	1	2	1	8	4	1	8	1	0	88	88	0	88	88	7	0
2022	1	2	51	390.77778	516.21298	2	2	5	3	2	88888	250	88	2	1	3	2	2	8	2	1	30	2	8	2	8	2	3	1	4	1	88	1	8	2	6	2	4	1	8	1	0	88	88	0	88	88	7	0
2022	1	2	51	390.77778	347.80652	1	1	1	3	2	88888	300	88	2	2	2	2	2	8	2	3	888	2	8	2	8	8	8	1	1	8	88	8	8	8	6	8	1	1	8	3	3	0	30	3	0	30	2	1
2022	1	2	51	390.77778	432.01265	2	1	5	3	2	88888	180	88	2	1	3	3	2	8	2	8	888	2	8	2	8	8	8	1	6	1	88	8	2	2	1	8	3	1	8	1	0	88	88	5	2	0	5	2
2022	1	2	51	390.77778	695.61305	2	2	5	3	2	88888	250	88	2	2	2	2	2	8	2	1	3	2	8	2	8	2	3	1	5	4	88	4	8	2	6	2	5	1	8	1	0	88	88	0	88	88	0	88
2022	1	2	51	390.77778	345.07842	2	2	2	3	2	88888	150	88	2	1	3	3	2	8	2	8	888	2	8	2	8	8	8	1	4	1	88	8	1	2	1	8	3	1	8	1	0	88	88	0	88	88	5	1
2022	1	2	51	390.77778	347.80652	2	2	2	3	2	88888	150	88	2	1	4	2	2	8	3	3	888	2	8	2	8	8	8	1	5	2	88	2	8	2	1	8	4	1	8	1	0	88	88	0	88	88	7	1
2022	1	2	51	390.77778	345.07842	2	2	5	1	2	88888	100	88	2	2	3	3	2	8	3	8	888	2	8	2	8	8	8	1	1	8	88	8	8	8	1	8	3	1	8	1	0	88	88	0	88	88	7	0
2022	1	2	51	390.77778	538.37361	2	2	5	1	2	88888	100	88	2	2	3	3	2	8	3	8	888	2	8	2	8	8	8	2	8	8	88	8	8	8	1	8	3	1	8	1	0	88	88	0	88	88	6	1
2022	1	2	51	390.77778	345.07842	1	1	1	3	2	88888	100	88	2	2	3	3	2	8	3	8	888	2	8	2	8	8	8	1	1	8	88	8	8	8	1	8	4	1	8	1	3	2	0	3	1	0	6	0
2022	1	2	51	390.77778	326.07189	2	2	5	3	2	88888	150	88	2	1	4	3	2	8	2	8	888	2	8	2	8	8	8	1	6	1	88	8	1	2	1	8	2	1	8	1	0	88	88	0	88	88	7	0
2022	1	2	51	390.77778	541.04323	2	2	5	3	2	88888	150	88	2	1	2	3	2	8	3	8	888	2	8	2	8	8	8	1	5	1	88	1	8	2	1	8	3	6	2	1	0	88	88	0	88	88	7	0
2022	1	2	51	390.77778	432.01265	2	2	5	2	2	88888	200	88	2	2	3	3	2	8	3	8	888	2	8	2	8	8	8	1	2	1	88	8	1	2	1	8	3	1	8	1	0	88	88	0	88	88	6	0
2022	1	2	51	390.77778	541.04323	2	2	5	2	2	88888	200	88	2	2	2	3	2	8	2	8	888	2	8	2	8	8	8	1	1	8	88	8	8	8	1	8	4	1	8	1	0	88	88	5	2	0	6	2
2022	1	2	51	390.77778	1067.41363	2	2	5	3	2	88888	300	88	1	2	1	2	2	8	3	1	10	2	8	2	8	2	3	1	3	4	88	3	8	2	1	8	3	1	8	1	3	0	30	3	0	30	5	1
2022	1	2	51	390.77778	432.01265	2	2	5	3	2	88888	150	88	1	2	3	3	2	8	3	8	888	2	8	2	8	8	8	1	1	8	88	8	8	8	1	8	4	1	8	1	0	88	88	1	0	10	6	0
2022	1	2	51	390.77778	345.07842	2	2	5	3	2	88888	150	88	1	2	4	3	2	8	3	8	888	2	8	2	8	8	8	1	1	8	88	8	8	8	1	8	2	1	8	1	0	88	88	0	88	88	7	0
2022	1	2	51	390.77778	347.80652	2	2	2	3	2	88888	100	88	1	2	3	2	2	8	3	3	888	2	8	2	8	8	8	1	6	1	88	1	8	2	1	8	5	1	8	1	0	88	88	0	88	88	7	0
2022	1	2	51	390.77778	345.07842	2	2	2	3	2	88888	100	88	1	2	3	3	2	8	3	8	888	2	8	2	8	8	8	1	1	8	88	8	8	8	1	8	4	1	8	1	0	88	88	0	88	88	6	0
2022	1	2	51	390.77778	345.07842	1	1	1	3	2	88888	100	88	1	2	4	3	2	8	3	8	888	2	8	2	8	8	8	1	1	8	88	8	8	8	1	8	3	1	8	1	0	88	88	0	88	88	7	1
2022	1	2	51	390.77778	516.21298	4	2	4	3	2	88888	500	88	1	2	2	2	2	8	2	3	888	2	8	2	8	8	8	1	5	3	88	3	8	2	6	2	4	1	8	1	0	88	88	5	1	0	7	2
2022	1	2	51	390.77778	432.01265	4	2	4	3	2	88888	500	88	1	2	3	3	2	8	2	8	888	2	8	2	8	8	8	1	1	8	88	8	8	8	1	8	3	1	8	1	0	88	88	5	2	0	5	0
2022	1	2	52	461.17241	384.81041	1	1	1	3	2	88888	280	88	1	2	3	3	2	8	3	8	888	2	8	2	8	8	8	1	2	1	88	8	1	2	1	8	3	1	8	1	0	88	88	0	88	88	7	1
2022	1	2	52	461.17241	410.46032	2	2	2	3	2	88888	100	88	1	2	3	2	2	8	2	3	888	2	8	2	8	8	8	1	1	8	88	8	8	8	1	8	5	1	8	1	0	88	88	0	88	88	7	1
2022	1	2	52	461.17241	407.24077	2	2	2	3	2	88888	100	88	1	2	3	3	2	8	3	8	888	2	8	2	8	8	8	2	8	8	88	8	8	8	1	8	4	1	8	1	0	88	88	0	88	88	4	1
2022	1	2	52	461.17241	476.0132	3	2	4	3	2	88888	500	88	1	3	3	3	2	8	2	8	888	2	8	2	8	8	8	1	4	3	88	8	2	2	6	2	4	1	8	1	0	88	88	0	88	88	6	0
2022	1	2	52	461.17241	550.36194	3	2	4	3	2	88888	500	88	1	3	2	2	2	8	2	3	888	2	8	2	8	8	8	1	1	8	88	8	8	8	6	8	4	1	8	1	0	88	88	0	88	88	5	1
2022	1	2	52	461.17241	407.24077	1	1	1	3	2	88888	300	88	2	2	3	3	2	8	3	8	888	2	8	2	8	8	8	1	1	8	88	8	8	8	1	8	1	1	8	1	0	88	88	0	88	88	2	0
2022	1	2	52	461.17241	509.83533	2	2	4	3	2	88888	300	88	1	3	3	3	2	8	2	8	888	2	8	2	8	8	8	1	4	1	88	8	1	2	1	8	4	1	8	1	0	88	88	0	88	88	6	1
2022	1	2	52	461.17241	641.51849	2	2	4	3	2	88888	300	88	1	3	2	3	2	8	2	8	888	2	8	2	8	8	8	1	4	1	88	8	1	2	1	8	2	1	8	1	0	88	88	5	0	15	7	1
2022	1	2	52	461.17241	476.0132	3	3	4	3	2	88888	350	88	2	1	2	3	2	8	3	8	888	2	8	2	8	8	8	1	2	1	88	8	1	2	1	8	2	1	8	1	0	88	88	0	88	88	3	2
2022	1	2	52	461.17241	384.81041	3	3	4	3	2	88888	350	88	2	1	2	3	2	8	3	8	888	2	8	2	8	8	8	2	8	8	88	8	8	8	1	8	3	1	8	1	0	88	88	0	88	88	7	1
2022	1	2	52	461.17241	410.46032	3	3	4	3	2	88888	350	88	2	1	2	2	2	8	2	3	888	2	8	2	8	8	8	1	4	2	88	2	8	2	6	2	4	1	8	1	0	88	88	0	88	88	5	1
2022	1	2	52	461.17241	814.48155	2	2	2	3	2	88888	120	88	2	1	4	3	2	8	3	8	888	2	8	2	8	8	8	1	1	8	88	8	8	8	1	8	3	1	8	1	0	88	88	0	88	88	4	0
2022	1	2	52	461.17241	635.35613	1	1	1	3	2	88888	350	88	2	3	2	3	2	8	2	8	888	2	8	2	8	8	8	1	4	4	88	3	8	2	6	2	5	1	8	1	0	88	88	0	88	88	5	1
2022	1	2	52	461.17241	635.35613	1	1	1	3	2	88888	550	88	1	3	3	3	2	8	2	8	888	2	8	2	8	8	8	1	5	4	88	4	8	2	6	2	4	1	8	1	2	1	0	2	0	30	6	1
2022	1	2	52	461.17241	1096.42744	3	3	6	3	2	88888	450	88	1	3	2	2	2	8	2	3	888	2	8	2	8	8	8	1	5	2	88	2	8	2	6	2	3	1	8	1	0	88	88	0	88	88	7	1
2022	1	2	52	461.17241	384.81041	1	1	1	3	2	88888	400	88	1	2	3	3	2	8	2	8	888	2	8	2	8	8	8	1	2	1	88	8	1	2	1	8	3	1	8	1	0	88	88	0	88	88	7	0
2022	1	2	52	461.17241	410.46032	1	1	2	3	2	88888	400	88	2	1	2	2	2	8	2	3	888	2	8	2	8	8	8	1	1	8	88	8	8	8	6	8	5	1	8	1	2	2	0	2	0	30	5	3
2022	1	2	52	461.17241	407.24077	2	2	5	3	2	88888	400	88	1	1	3	3	2	8	3	8	888	2	8	2	8	8	8	1	2	1	88	8	1	2	1	8	4	1	8	1	0	88	88	0	88	88	2	0
2022	1	2	52	461.17241	509.83533	2	2	5	3	2	88888	400	88	1	1	2	3	2	8	3	8	888	2	8	2	8	8	8	1	1	8	88	8	8	8	1	8	3	1	8	1	0	88	88	0	88	88	3	0
2022	1	2	52	461.17241	550.36194	1	1	1	3	2	88888	300	88	2	2	2	2	2	8	2	1	5	1	1	2	8	1	3	1	3	1	88	1	8	2	6	2	3	1	8	1	0	88	88	0	88	88	6	0
2022	1	2	52	461.17241	410.46032	1	1	1	3	2	88888	80	88	2	2	3	3	2	8	3	8	888	2	8	2	8	8	8	2	8	8	88	8	8	8	1	8	1	1	8	1	0	88	88	0	88	88	7	1
2022	1	2	52	461.17241	509.83533	4	4	4	3	2	88888	500	88	1	3	2	3	2	8	2	8	888	2	8	2	8	8	8	1	4	1	88	8	1	2	6	2	4	1	8	1	0	88	88	0	88	88	7	0
2022	1	2	52	461.17241	609.20347	4	4	4	3	2	88888	500	88	1	3	3	2	2	8	2	3	888	2	8	2	8	8	8	1	5	3	88	3	8	2	6	2	4	1	8	1	0	88	88	0	88	88	5	1
2022	1	2	52	461.17241	641.51849	4	4	4	3	2	88888	500	88	1	3	2	3	2	8	2	8	888	2	8	2	8	8	8	1	3	1	88	8	1	2	1	8	3	1	8	1	0	88	88	0	88	88	7	2
2022	1	2	52	461.17241	641.51849	4	4	4	3	2	88888	500	88	1	3	2	3	2	8	2	8	888	2	8	2	8	8	8	1	2	1	88	8	1	2	1	8	3	1	8	1	0	88	88	3	0	30	5	2
2022	1	2	52	461.17241	410.46032	1	1	1	3	2	88888	200	88	2	2	2	2	2	8	3	3	888	2	8	2	8	8	8	1	5	2	88	1	8	2	6	2	4	1	8	1	3	1	0	3	0	30	5	0
2022	1	2	52	461.17241	476.0132	1	1	1	3	2	88888	250	88	1	2	2	3	2	8	2	8	888	2	8	2	8	8	8	1	5	1	88	8	1	2	1	8	4	1	8	4	3	1	0	5	1	0	6	1
2022	1	2	52	461.17241	635.35613	2	2	2	3	2	88888	600	88	1	3	3	3	2	8	2	8	888	2	8	2	8	8	8	1	2	1	88	1	8	2	6	2	3	1	8	1	0	88	88	0	88	88	6	1
2022	1	2	52	461.17241	509.83533	2	2	2	3	2	88888	600	88	1	3	2	3	2	8	2	8	888	2	8	2	8	8	8	1	1	8	88	8	8	8	6	8	4	1	8	1	0	88	88	0	88	88	6	1
2022	1	2	52	461.17241	1071.30016	3	3	4	3	2	88888	400	88	1	1	2	3	2	8	3	8	888	2	8	2	8	8	8	1	2	1	88	8	1	2	1	8	4	1	8	1	5	0	30	5	0	30	7	1
2022	1	2	52	461.17241	635.35613	3	2	4	3	2	88888	550	88	1	2	2	3	2	8	2	8	888	2	8	2	8	8	8	1	1	8	88	8	8	8	1	8	3	1	8	1	0	88	88	0	88	88	6	0
2022	1	2	52	461.17241	509.83533	3	2	4	3	2	88888	550	88	1	2	3	3	2	8	2	8	888	2	8	2	8	8	8	1	1	8	88	8	8	8	6	8	4	1	8	1	3	1	0	3	0	30	5	1
2022	1	2	52	461.17241	820.92064	2	2	2	3	2	88888	150	88	1	2	3	2	2	8	3	3	888	2	8	2	8	8	8	1	5	1	88	2	8	2	1	8	5	1	8	1	0	88	88	0	88	88	7	0
2022	1	2	52	461.17241	407.24077	1	1	1	3	2	88888	150	88	2	2	3	3	2	8	2	8	888	2	8	2	8	8	8	1	2	3	88	8	1	2	6	2	2	1	8	1	5	2	0	5	1	0	5	2
2022	1	2	52	461.17241	1079.69744	2	2	4	3	2	88888	400	88	1	1	2	2	2	8	2	3	888	2	8	2	8	8	8	1	4	1	88	1	8	2	1	8	4	1	8	6	5	1	0	2	1	0	5	0
2022	1	2	52	461.17241	407.24077	1	1	1	3	2	88888	100	88	2	2	3	3	2	8	3	8	888	2	8	2	8	8	8	1	1	8	88	8	8	8	1	8	4	1	8	1	0	88	88	0	88	88	7	1
2022	1	2	52	461.17241	641.51849	4	4	4	3	2	88888	500	88	1	2	2	3	2	8	3	8	888	2	8	2	8	8	8	1	2	1	88	8	1	2	6	2	3	1	8	1	4	0	30	4	0	20	4	0
2022	1	2	52	461.17241	407.24077	4	4	4	3	2	88888	500	88	1	2	3	3	2	8	3	8	888	2	8	2	8	8	8	1	1	8	88	8	8	8	1	8	3	1	8	1	0	88	88	0	88	88	7	0
2022	1	2	52	461.17241	476.0132	4	4	4	3	2	88888	500	88	1	2	2	3	2	8	2	8	888	2	8	2	8	8	8	1	2	1	88	8	1	2	1	8	3	1	8	1	0	88	88	0	88	88	7	1
2022	1	2	52	461.17241	410.46032	4	4	4	3	2	88888	500	88	1	2	2	2	2	8	2	1	10	2	8	2	8	2	3	1	2	1	88	1	8	2	6	2	4	1	8	1	2	1	0	2	0	30	5	0
2022	1	2	52	461.17241	407.24077	1	1	1	3	2	88888	80	88	3	2	4	3	2	8	3	8	888	2	8	2	8	8	8	1	1	8	88	8	8	8	1	8	5	1	8	1	0	88	88	0	88	88	6	0
2022	1	2	52	461.17241	410.46032	2	2	2	3	2	88888	350	88	1	3	3	2	2	8	2	1	20	2	8	2	8	2	1	1	5	3	88	4	8	2	1	8	3	1	8	1	0	88	88	0	88	88	7	0
2022	1	2	52	461.17241	384.81041	2	2	2	3	2	88888	350	88	1	3	2	3	2	8	2	8	888	2	8	2	8	8	8	1	1	8	88	8	8	8	1	8	3	1	8	1	0	88	88	0	88	88	6	1
2022	1	2	52	461.17241	476.0132	1	1	1	3	2	88888	250	88	2	2	2	3	2	8	2	8	888	2	8	2	8	8	8	1	1	8	88	8	8	8	1	8	4	1	8	1	0	88	88	0	88	88	5	1
2022	1	1	33	397.66584	353.93715	4	4	4	3	2	88888	500	88	1	2	2	2	2	8	3	1	10	2	8	2	8	2	3	1	6	3	88	1	8	1	1	8	4	1	8	1	0	88	88	0	88	88	7	1
2022	1	1	33	397.66584	474.57336	4	4	4	3	2	88888	500	88	1	2	2	2	2	8	2	1	20	2	8	2	8	2	4	1	4	3	88	2	8	2	1	8	3	1	8	1	6	0	20	6	0	30	7	1
2022	1	1	33	397.66584	331.81941	4	4	4	3	2	88888	500	88	1	2	2	3	2	8	2	8	888	2	8	2	8	8	8	1	5	2	88	8	3	2	1	8	3	1	8	1	0	88	88	5	1	0	7	0
2022	1	1	33	397.66584	410.46295	4	4	4	3	2	88888	500	88	1	2	2	3	2	8	2	8	888	2	8	2	8	8	8	1	4	4	88	8	3	2	1	8	3	1	8	1	0	88	88	0	88	88	7	1
2022	1	1	33	397.66584	525.31202	1	1	1	3	2	88888	300	88	2	3	3	2	2	8	2	3	888	2	8	2	8	8	8	1	4	1	88	1	8	2	6	2	5	1	8	5	5	1	0	5	0	30	5	0
2022	1	1	33	397.66584	550.57994	2	2	2	3	2	88888	400	88	2	2	2	3	2	8	2	8	888	2	8	2	8	8	8	1	1	8	88	8	8	8	6	8	3	1	8	6	3	0	30	3	1	0	7	3
2022	1	1	33	397.66584	410.46295	2	2	2	3	2	88888	400	88	2	2	2	3	2	8	2	8	888	2	8	2	8	8	8	1	2	1	88	8	1	2	1	8	4	1	8	1	2	0	30	5	1	0	6	3
2022	1	1	33	397.66584	553.17704	1	1	1	3	2	88888	100	88	2	1	1	3	2	8	3	8	888	2	8	2	8	8	8	1	4	1	88	8	2	2	6	2	6	1	8	1	3	1	0	3	1	0	5	1
2022	1	1	33	397.66584	702.32191	2	2	2	3	2	88888	400	88	1	1	2	3	2	8	2	8	888	2	8	2	8	8	8	2	8	8	88	8	8	8	1	8	4	1	8	1	0	88	88	3	0	30	7	1
2022	1	2	34	417.04167	577.40634	1	1	1	3	2	88888	100	88	2	3	1	3	2	8	2	8	888	2	8	2	8	8	8	1	5	2	88	1	8	2	5	2	3	1	8	6	7	2	0	7	0	30	7	0
2022	1	2	34	417.04167	368.27089	2	2	2	3	2	88888	200	88	1	2	3	3	2	8	3	8	888	2	8	2	8	8	8	1	1	8	88	8	8	8	1	8	3	1	8	1	0	88	88	0	88	88	7	1
2022	1	2	34	417.04167	371.18235	2	2	2	3	2	88888	200	88	1	2	2	2	2	8	2	3	888	2	8	2	8	8	8	1	6	3	88	1	8	2	1	8	3	1	8	1	0	88	88	0	88	88	7	2
2022	1	2	34	417.04167	368.27089	2	2	2	3	2	88888	150	88	2	2	3	3	2	8	3	8	888	2	8	2	8	8	8	2	8	8	88	8	8	8	1	8	4	1	8	1	0	88	88	0	88	88	6	1
2022	1	2	34	417.04167	371.18235	2	2	2	3	2	88888	150	88	2	2	4	2	2	8	3	3	888	2	8	2	8	8	8	1	2	1	88	1	8	2	1	8	3	1	8	1	0	88	88	0	88	88	7	0
2022	1	2	34	417.04167	521.98042	3	3	4	3	2	88888	400	88	1	2	2	3	2	8	3	8	888	2	8	2	8	8	8	1	4	2	88	8	1	2	5	2	4	1	8	1	0	88	88	0	88	88	7	1
2022	1	2	34	417.04167	866.10952	3	3	4	3	2	88888	400	88	1	2	2	3	2	8	3	8	888	2	8	2	8	8	8	1	1	8	88	8	8	8	1	8	2	1	8	1	3	1	0	3	0	30	7	1
2022	1	2	34	417.04167	695.97389	3	2	4	3	2	88888	400	88	1	2	3	3	2	8	3	8	888	2	8	2	8	8	8	1	1	8	88	8	8	8	1	8	3	1	8	1	0	88	88	0	88	88	5	0
2022	1	1	33	397.66584	351.16096	1	1	1	3	2	88888	80	88	3	2	4	3	2	8	3	8	888	2	8	2	8	8	8	1	1	8	88	8	8	8	1	8	5	1	8	1	0	88	88	0	88	88	0	88
2022	1	1	33	397.66584	351.16096	3	3	4	3	2	88888	300	88	1	2	3	3	2	8	3	8	888	2	8	2	8	8	8	1	1	8	88	8	8	8	1	8	5	1	8	1	0	88	88	0	88	88	7	0
2022	1	1	33	397.66584	353.93715	3	3	4	3	2	88888	300	88	1	2	4	2	2	8	3	3	888	2	8	2	8	8	8	1	1	8	88	8	8	8	1	8	1	1	8	1	0	88	88	0	88	88	2	0
2022	1	1	33	397.66584	331.81941	3	3	4	3	2	88888	300	88	1	2	2	3	2	8	2	8	888	2	8	2	8	8	8	1	1	8	88	8	8	8	1	8	4	1	8	1	3	1	0	3	0	20	6	1
2022	1	1	33	397.66584	439.62754	1	1	4	3	2	88888	350	88	1	1	4	3	2	8	3	8	888	2	8	2	8	8	8	1	1	8	88	8	8	8	1	8	5	1	8	1	0	88	88	0	88	88	0	88
2022	1	1	33	397.66584	353.93715	4	3	7	3	2	88888	200	88	3	2	4	2	2	8	3	3	888	2	8	2	8	8	8	1	1	8	88	8	8	8	1	8	3	1	8	1	0	88	88	0	88	88	7	1
2022	1	1	33	397.66584	547.86328	4	3	7	3	2	88888	200	88	3	2	3	2	2	8	3	3	888	2	8	2	8	8	8	1	1	8	88	8	8	8	1	8	2	1	8	1	0	88	88	0	88	88	6	1
2022	1	1	33	397.66584	410.46295	4	3	7	3	2	88888	200	88	3	2	2	2	2	8	2	1	15	2	8	2	8	2	4	2	8	8	88	8	8	8	1	8	3	1	8	1	0	88	88	0	88	88	5	0
2022	1	1	33	397.66584	663.63881	2	2	5	3	2	88888	180	88	1	2	2	3	2	8	2	8	888	2	8	2	8	8	8	1	5	3	88	8	4	2	1	8	3	1	8	1	1	2	0	1	0	30	6	2
2022	1	1	33	397.66584	410.46295	3	2	4	3	2	88888	500	88	1	3	2	3	2	8	2	8	888	2	8	2	8	8	8	1	4	2	88	8	1	2	1	8	4	1	8	1	0	88	88	0	88	88	7	1
2022	1	1	33	397.66584	474.57336	3	2	4	3	2	88888	500	88	1	3	2	2	2	8	2	1	10	2	8	2	8	2	3	1	5	2	88	1	8	2	6	2	5	1	8	1	6	0	50	5	0	10	5	0
2022	1	1	33	397.66584	547.86328	2	2	5	3	2	88888	250	88	2	2	2	2	2	8	2	1	10	2	8	2	8	2	3	1	5	2	88	1	8	2	1	8	3	1	8	1	0	88	88	2	0	20	6	1
2022	1	1	33	397.66584	351.16096	2	2	5	3	2	88888	250	88	2	2	3	3	2	8	3	8	888	2	8	2	8	8	8	1	2	1	88	8	1	2	1	8	4	1	8	1	0	88	88	0	88	88	7	1
2022	1	2	34	417.04167	461.04791	3	2	4	3	2	88888	350	88	1	2	3	3	2	8	3	8	888	2	8	2	8	8	8	1	1	8	88	8	8	8	5	8	4	1	8	1	0	88	88	0	88	88	7	1
2022	1	2	34	417.04167	550.90727	3	2	4	3	2	88888	350	88	1	2	3	2	2	8	2	3	888	2	8	2	8	8	8	1	4	2	88	1	8	2	6	2	4	1	8	1	0	88	88	0	88	88	7	1
2022	1	2	34	417.04167	1096.42744	2	2	2	3	2	88888	300	88	1	2	2	2	2	8	2	1	10	2	8	2	8	2	3	1	5	3	88	2	8	2	6	2	4	1	8	1	0	88	88	0	88	88	6	1
2022	1	2	34	417.04167	368.27089	1	1	1	3	2	88888	150	88	2	2	4	3	2	8	3	8	888	2	8	2	8	8	8	1	1	8	88	8	8	8	1	8	2	1	8	1	0	88	88	0	88	88	7	0
2022	1	2	34	417.04167	1079.69744	2	2	5	3	2	88888	250	88	2	2	2	2	2	8	2	1	10	2	8	2	8	2	3	1	5	2	88	2	8	2	1	8	4	1	8	1	0	88	88	0	88	88	6	2
2022	1	2	34	417.04167	430.46231	1	1	2	3	2	88888	300	88	1	2	3	3	2	8	3	8	888	2	8	2	8	8	8	1	4	1	88	8	1	2	5	2	3	1	8	1	0	88	88	0	88	88	7	2
2022	1	2	34	417.04167	368.27089	1	1	1	3	2	88888	100	88	2	2	2	3	2	8	3	8	888	2	8	2	8	8	8	2	8	8	88	8	8	8	1	8	4	1	8	1	0	88	88	0	88	88	7	1
2022	1	2	34	417.04167	347.98694	3	3	4	3	2	88888	400	88	2	1	3	3	2	8	3	8	888	2	8	2	8	8	8	2	8	8	88	8	8	8	6	8	4	1	8	1	0	88	88	0	88	88	7	0
2022	1	2	34	417.04167	550.90727	3	3	4	3	2	88888	400	88	2	1	2	2	2	8	2	3	888	2	8	2	8	8	8	1	5	2	88	2	8	2	6	2	5	6	2	1	0	88	88	7	2	0	7	2
2022	1	2	34	417.04167	580.12998	3	3	4	3	2	88888	400	88	2	1	2	3	2	8	2	8	888	2	8	2	8	8	8	1	2	1	88	8	2	2	1	8	4	1	8	1	3	2	0	3	1	0	7	0
2022	1	2	34	417.04167	922.09582	3	2	4	3	2	88888	300	88	1	1	2	3	2	8	3	8	888	2	8	2	8	8	8	1	3	1	88	8	1	2	1	8	4	1	8	1	0	88	88	0	88	88	6	1
2022	1	2	34	417.04167	371.18235	2	2	2	3	2	88888	200	88	1	2	2	2	2	8	3	1	20	2	8	2	8	2	3	1	1	8	88	8	8	8	6	8	4	1	8	1	2	1	0	2	0	30	7	2
2022	1	2	34	417.04167	368.27089	2	2	2	3	2	88888	200	88	1	2	2	3	2	8	3	8	888	2	8	2	8	8	8	1	2	1	88	8	1	2	1	8	5	1	8	1	0	88	88	0	88	88	3	2
2022	1	2	34	417.04167	368.27089	3	3	4	3	2	88888	300	88	1	1	4	3	2	8	3	8	888	2	8	2	8	8	8	1	2	1	88	8	1	2	1	8	5	1	8	1	0	88	88	0	88	88	7	1
2022	1	2	34	417.04167	497.69643	3	3	4	3	2	88888	300	88	1	1	2	3	2	8	2	8	888	2	8	2	8	8	8	2	8	8	88	8	8	8	1	8	4	1	8	1	0	88	88	0	88	88	7	4
2022	1	2	34	417.04167	371.18235	3	3	4	3	2	88888	300	88	1	1	3	2	2	8	3	1	10	2	8	2	8	2	3	1	4	3	88	3	8	2	6	2	4	1	8	1	0	88	88	0	88	88	7	1
2022	1	2	34	417.04167	371.18235	1	1	1	3	2	88888	100	88	2	2	2	2	2	8	3	3	888	2	8	2	8	8	8	1	4	1	88	1	8	2	1	8	6	1	8	1	0	88	88	0	88	88	7	1
2022	1	2	34	417.04167	371.18235	1	1	1	3	2	88888	70	88	3	1	3	2	2	8	3	1	20	2	8	2	8	1	3	1	5	3	88	3	8	2	6	2	3	1	8	1	0	88	88	0	88	88	7	0
2022	1	2	34	417.04167	347.98694	3	3	4	3	2	88888	450	88	1	3	2	2	1	1	3	3	888	2	8	2	8	8	8	1	4	4	88	8	4	2	6	2	6	1	8	1	0	88	88	3	1	30	5	1
2022	1	2	34	417.04167	371.18235	3	3	4	3	2	88888	450	88	1	3	3	2	2	8	2	1	15	2	8	2	8	2	3	1	4	2	88	1	8	2	6	2	5	1	8	1	0	88	88	0	88	88	7	0
2022	1	2	34	417.04167	580.12998	3	3	4	3	2	88888	450	88	1	3	2	3	2	8	2	8	888	2	8	2	8	8	8	1	4	1	88	8	1	2	1	8	4	1	8	1	3	0	30	3	0	30	7	1
2022	1	2	34	417.04167	430.46231	3	2	4	3	2	88888	400	88	1	1	2	3	2	8	2	8	888	2	8	2	8	8	8	1	5	1	88	8	1	2	6	2	2	1	8	1	0	88	88	0	88	88	7	1
2022	1	2	34	417.04167	497.69643	3	2	4	3	2	88888	400	88	1	1	2	2	2	8	3	1	10	2	8	2	8	2	3	1	5	2	88	1	8	2	6	2	3	1	8	1	0	88	88	0	88	88	6	2
2022	1	2	34	417.04167	695.97389	2	2	2	3	2	88888	500	88	1	1	3	3	2	8	2	8	888	2	8	2	8	8	8	1	2	1	88	8	1	2	6	2	2	1	8	1	0	88	88	0	88	88	7	1
2022	1	2	34	417.04167	461.04791	4	2	4	3	2	88888	500	88	1	1	2	3	2	8	2	8	888	2	8	2	8	8	8	1	3	1	88	8	3	2	6	2	3	1	8	1	0	88	88	0	88	88	7	1
2022	1	2	34	417.04167	550.90727	4	2	4	3	2	88888	500	88	1	1	2	2	2	8	2	3	888	2	8	2	8	8	8	1	5	4	88	4	8	1	5	2	5	1	8	1	1	1	0	2	0	30	5	0
2022	1	2	34	417.04167	368.27089	2	2	2	3	2	88888	100	88	2	2	2	3	2	8	3	8	888	2	8	2	8	8	8	1	1	8	88	8	8	8	1	8	3	1	8	1	3	0	30	3	0	30	5	1
2022	1	2	34	417.04167	371.18235	2	2	2	3	2	88888	100	88	2	2	2	2	2	8	3	3	888	2	8	2	8	8	8	1	4	4	88	3	8	2	1	8	5	1	8	1	5	0	20	5	0	30	7	0
2022	1	2	34	417.04167	371.18235	2	2	2	3	2	88888	150	88	1	2	3	2	2	8	3	1	5	2	8	2	8	1	3	1	6	1	88	2	8	2	1	8	4	1	8	1	0	88	88	0	88	88	7	1
2022	1	2	34	417.04167	368.27089	2	2	2	3	2	88888	150	88	1	2	3	3	2	8	3	8	888	2	8	2	8	8	8	1	1	8	88	8	8	8	1	8	4	1	8	1	0	88	88	0	88	88	7	1
2022	1	2	34	417.04167	550.90727	2	2	2	3	2	88888	500	88	1	2	2	2	2	8	2	3	888	2	8	2	8	8	8	1	5	4	88	4	8	2	6	2	2	1	8	1	0	88	88	0	88	88	7	1
2022	1	2	34	417.04167	461.04791	2	2	2	3	2	88888	500	88	1	2	2	3	2	8	2	8	888	2	8	2	8	8	8	1	2	1	88	8	1	2	6	2	4	1	8	1	0	88	88	0	88	88	7	1
2022	1	1	33	397.66584	331.81941	1	1	1	3	2	88888	100	88	2	1	2	3	2	8	3	8	888	2	8	2	8	8	8	1	3	1	88	8	1	2	1	8	4	1	8	1	0	88	88	0	88	88	6	0
2022	1	1	33	397.66584	351.16096	2	2	2	3	2	88888	100	88	1	2	3	3	2	8	3	8	888	2	8	2	8	8	8	1	1	8	88	8	8	8	1	8	4	1	8	1	0	88	88	0	88	88	7	3
2022	1	1	33	397.66584	353.93715	2	2	2	3	2	88888	100	88	1	2	2	3	2	8	3	8	888	2	8	2	8	8	8	1	1	8	88	8	8	8	1	8	5	1	8	1	0	88	88	0	88	88	7	1
2022	1	1	33	397.66584	351.16096	2	2	2	3	2	88888	500	88	1	1	2	3	2	8	2	8	888	2	8	2	8	8	8	1	2	1	88	8	1	2	1	8	1	1	8	1	7	0	40	7	0	40	7	0
2022	1	1	33	397.66584	353.93715	2	2	2	3	2	88888	500	88	1	1	2	2	2	8	2	1	20	2	8	2	8	2	3	1	5	4	88	4	8	2	1	8	4	1	8	1	0	88	88	0	88	88	7	0
2022	1	1	33	397.66584	550.57994	1	1	1	3	2	88888	150	88	2	2	3	2	2	8	3	1	10	2	8	2	8	2	4	1	5	3	88	2	8	2	1	8	2	1	8	1	0	88	88	0	88	88	7	0
2022	1	1	33	397.66584	550.57994	1	1	1	3	2	88888	100	88	3	1	2	3	2	8	3	8	888	2	8	2	8	8	8	1	2	2	88	1	8	2	1	8	3	1	8	4	0	88	88	3	0	20	7	1
2022	1	1	33	397.66584	550.57994	1	1	1	3	2	88888	120	88	3	1	2	3	2	8	3	8	888	2	8	2	8	8	8	1	4	3	88	2	8	1	1	8	3	1	8	4	5	0	30	5	0	30	5	1
2022	1	1	33	397.66584	353.93715	1	1	1	3	2	88888	100	88	2	2	3	2	2	8	3	3	888	2	8	2	8	8	8	1	6	1	88	1	8	2	1	8	6	1	8	1	0	88	88	0	88	88	7	1
2022	1	2	36	467.07407	616.9995	3	2	4	3	2	88888	500	88	1	3	2	2	2	8	2	1	15	2	8	2	8	2	4	2	8	8	88	8	8	8	5	8	2	1	8	1	0	88	88	0	88	88	5	1
2022	1	2	36	467.07407	516.35973	3	2	4	3	2	88888	500	88	1	3	2	3	2	8	2	8	888	2	8	2	8	8	8	1	2	1	88	8	1	2	5	2	4	1	8	1	0	88	88	0	88	88	5	1
2022	1	2	36	467.07407	643.48684	3	2	4	3	2	88888	500	88	1	2	2	3	2	8	2	8	888	2	8	2	8	8	8	1	4	1	88	1	8	2	6	2	3	1	8	6	3	2	0	3	0	30	6	4
2022	1	2	36	467.07407	482.10478	3	2	4	3	2	88888	500	88	1	2	2	3	2	8	2	8	888	2	8	2	8	8	8	1	4	1	88	8	1	2	1	8	4	1	8	1	0	88	88	0	88	88	6	1
2022	1	2	36	467.07407	389.73486	3	2	4	3	2	88888	600	88	1	3	3	3	2	8	2	8	888	2	8	2	8	8	8	1	4	1	88	8	1	2	6	2	2	1	8	1	0	88	88	0	88	88	2	2
2022	1	2	36	467.07407	616.9995	3	2	4	3	2	88888	600	88	1	3	2	3	2	8	2	8	888	2	8	2	8	8	8	2	8	8	88	8	8	8	6	8	4	1	8	1	0	88	88	0	88	88	7	1
2022	1	2	36	467.07407	516.35973	2	2	2	3	2	88888	550	88	1	3	2	3	2	8	2	8	888	2	8	2	8	8	8	1	5	1	88	8	1	2	1	8	5	1	8	1	0	88	88	0	88	88	5	1
2022	1	2	36	467.07407	643.48684	2	2	2	3	2	88888	550	88	1	3	2	2	2	8	2	1	10	1	1	2	8	1	2	1	4	2	88	1	8	2	6	2	4	1	8	4	5	1	0	5	0	30	5	1
2022	1	2	36	467.07407	482.10478	3	2	7	3	2	88888	180	88	2	1	2	2	2	8	2	1	3	2	8	2	8	2	3	1	5	2	88	8	3	2	6	2	3	1	8	1	0	88	88	2	1	0	5	0
2022	1	2	36	467.07407	412.45227	3	2	7	3	2	88888	180	88	2	1	2	3	2	8	2	8	888	2	8	2	8	8	8	1	5	1	88	8	2	2	1	8	3	1	8	1	0	88	88	3	0	30	7	0
2022	1	1	35	432.72022	516.40717	2	1	5	3	2	88888	300	88	2	3	2	2	2	8	2	1	10	2	8	2	8	2	3	1	2	1	88	1	8	2	6	2	3	6	2	5	0	88	88	0	88	88	7	2
2022	1	1	35	432.72022	516.40717	1	1	1	3	2	88888	120	88	3	2	2	2	2	8	3	1	10	2	8	2	8	2	4	1	2	2	88	1	8	2	1	8	3	1	8	3	0	88	88	0	88	88	6	0
2022	1	1	35	432.72022	446.6454	1	1	1	3	2	88888	220	88	1	3	2	3	2	8	2	8	888	2	8	2	8	8	8	1	4	1	88	8	1	2	1	8	4	1	8	1	3	1	0	3	0	30	7	0
2022	1	1	35	432.72022	599.11376	1	1	1	3	2	88888	120	88	3	2	2	3	2	8	3	8	888	2	8	2	8	8	8	1	2	4	88	2	8	2	1	8	3	1	8	4	3	0	30	3	0	30	6	1
2022	1	1	35	432.72022	478.38086	2	2	2	3	2	88888	400	88	1	1	2	3	2	8	2	8	888	2	8	2	8	8	8	1	2	1	88	8	1	2	1	8	5	1	8	1	0	88	88	6	0	30	7	2
2022	1	1	35	432.72022	516.40717	2	2	2	3	2	88888	400	88	1	1	3	2	2	8	2	1	10	2	8	2	8	2	4	1	3	1	88	1	8	2	6	2	5	1	8	1	7	0	30	7	1	0	7	2
2022	1	1	35	432.72022	599.11376	1	1	1	3	2	88888	120	88	3	3	3	3	2	8	3	8	888	2	8	2	8	8	8	1	5	2	88	1	8	2	1	8	3	1	8	4	3	0	30	3	0	30	5	1
2022	1	1	35	432.72022	601.93979	1	1	1	3	2	88888	150	88	2	2	2	3	2	8	3	8	888	2	8	2	8	8	8	1	2	2	88	8	1	2	1	8	3	1	8	4	0	88	88	0	88	88	3	0
2022	1	1	35	432.72022	599.11376	1	1	1	3	2	88888	100	88	2	2	2	2	2	8	3	1	10	1	1	1	2	1	3	1	5	2	88	1	8	2	1	8	3	1	8	1	5	1	0	0	88	88	7	1
2022	1	1	35	432.72022	361.0694	2	2	5	3	2	88888	300	88	1	1	4	3	2	8	3	8	888	2	8	2	8	8	8	1	1	8	88	8	8	8	1	8	4	1	8	4	3	0	30	2	0	10	7	0
2022	1	1	35	432.72022	601.93979	2	2	5	3	2	88888	300	88	1	1	2	3	2	8	3	8	888	2	8	2	8	8	8	1	3	1	88	8	1	2	1	8	3	1	8	4	0	88	88	0	88	88	2	1
2022	1	1	35	432.72022	599.11376	1	1	1	3	2	88888	100	88	3	2	2	2	2	8	3	1	10	2	8	2	8	2	4	1	2	1	88	1	8	2	1	8	2	1	8	3	5	1	0	5	1	0	7	0
2022	1	2	36	467.07407	482.10478	1	1	1	3	2	88888	280	88	2	3	2	3	2	8	2	8	888	2	8	2	8	8	8	1	3	2	88	8	1	2	1	8	4	1	8	1	0	88	88	0	88	88	7	1
2022	1	2	36	467.07407	412.45227	1	1	1	3	2	88888	100	88	1	2	4	3	2	8	3	8	888	2	8	2	8	8	8	1	1	8	88	8	8	8	1	8	6	1	8	1	0	88	88	0	88	88	3	0
2022	1	2	36	467.07407	831.42603	2	2	2	3	2	88888	150	88	2	1	4	2	2	8	3	3	888	2	8	2	8	8	8	1	4	2	88	1	8	2	1	8	4	1	8	1	0	88	88	0	88	88	5	1
2022	1	2	36	467.07407	557.40496	2	2	2	3	2	88888	550	88	1	3	2	3	2	8	2	8	888	2	8	2	8	8	8	1	2	1	88	1	8	2	6	2	5	1	8	1	2	1	0	2	1	0	6	0
2022	1	2	36	467.07407	482.10478	2	2	2	3	2	88888	550	88	1	3	2	3	2	8	2	8	888	2	8	2	8	8	8	1	3	1	88	8	1	2	1	8	3	1	8	1	3	0	30	3	1	0	6	1
2022	1	2	36	467.07407	415.71301	2	2	2	3	2	88888	130	88	1	2	2	2	2	8	3	3	888	2	8	2	8	8	8	1	5	2	88	1	8	2	6	2	5	1	8	6	0	88	88	3	0	20	7	0
2022	1	2	36	467.07407	412.45227	2	2	2	3	2	88888	130	88	1	2	3	3	2	8	3	8	888	2	8	2	8	8	8	1	1	8	88	8	8	8	1	8	4	1	8	1	0	88	88	0	88	88	2	1
2022	1	2	36	467.07407	482.10478	3	1	5	3	2	88888	350	88	1	1	3	3	2	8	3	8	888	2	8	2	8	8	8	1	2	1	88	8	1	2	1	8	5	1	8	1	3	1	30	3	0	30	5	0
2022	1	2	36	467.07407	1032.71946	3	2	4	3	2	88888	250	88	2	2	2	2	2	8	2	3	888	2	8	2	8	8	8	1	6	3	88	8	2	2	1	8	6	1	8	2	0	88	88	0	88	88	5	0
2022	1	2	36	467.07407	1096.42744	2	2	2	3	2	88888	400	88	1	2	2	2	2	8	2	3	888	2	8	2	8	8	8	1	2	1	88	1	8	2	6	2	3	1	8	4	3	1	0	3	0	20	7	0
2022	1	2	36	467.07407	482.10478	3	2	4	3	2	88888	480	88	1	3	3	3	2	8	2	8	888	2	8	2	8	8	8	2	8	8	88	8	8	8	1	8	4	1	8	1	3	0	30	0	88	88	5	1
2022	1	2	36	467.07407	557.40496	3	2	4	3	2	88888	480	88	1	3	2	2	2	8	2	3	888	2	8	2	8	8	8	1	4	2	88	1	8	2	1	8	4	1	8	1	3	0	20	0	88	88	5	0
2022	1	2	36	467.07407	643.48684	2	2	2	3	2	88888	550	88	1	3	3	3	2	8	2	8	888	2	8	2	8	8	8	1	1	8	88	8	8	8	6	8	4	1	8	2	2	0	30	2	1	0	6	1
2022	1	2	36	467.07407	516.35973	2	2	2	3	2	88888	550	88	1	3	3	3	2	8	2	8	888	2	8	2	8	8	8	1	1	8	88	8	8	8	1	8	4	1	8	1	4	0	30	4	0	30	7	1
2022	1	2	36	467.07407	557.40496	3	2	4	3	2	88888	400	88	2	1	2	3	2	8	2	8	888	2	8	2	8	8	8	1	5	1	88	1	8	2	6	2	4	1	8	1	3	1	0	3	0	30	5	1
2022	1	2	36	467.07407	649.72805	3	2	4	3	2	88888	400	88	2	1	3	3	2	8	2	8	888	2	8	2	8	8	8	1	6	1	88	8	1	2	6	2	3	1	8	1	2	1	0	2	0	30	7	1
2022	1	2	36	467.07407	412.45227	2	2	2	3	2	88888	200	88	1	1	3	3	2	8	3	8	888	2	8	2	8	8	8	1	3	1	88	8	1	2	1	8	4	1	8	1	0	88	88	0	88	88	5	2
2022	1	2	36	467.07407	415.71301	2	2	2	3	2	88888	200	88	1	1	2	3	2	8	3	8	888	2	8	2	8	8	8	1	1	8	88	8	8	8	6	8	4	1	8	3	0	88	88	3	0	30	6	1
2022	1	2	36	467.07407	516.35973	2	2	4	3	2	88888	500	88	1	3	3	3	2	8	3	8	888	2	8	2	8	8	8	1	2	1	88	8	1	2	6	2	3	1	8	1	3	1	0	3	0	20	7	0
2022	1	2	36	467.07407	643.48684	2	2	4	3	2	88888	500	88	1	3	3	2	2	8	2	1	10	2	8	2	8	2	3	1	1	8	88	8	8	8	6	8	4	1	8	1	0	88	88	0	88	88	5	0
2022	1	2	36	467.07407	649.72805	1	1	4	3	9	99999	99999	5	1	9	2	3	2	8	3	8	888	2	8	2	8	8	8	1	2	1	88	8	1	2	1	8	3	1	8	1	2	0	30	2	0	30	7	2
2022	1	2	36	467.07407	1071.30016	3	3	4	3	2	88888	500	88	1	2	3	3	2	8	3	8	888	2	8	2	8	8	8	1	2	1	88	8	1	2	1	8	3	1	8	1	0	88	88	0	88	88	7	0
2022	1	2	36	467.07407	389.73486	1	1	4	3	2	88888	400	88	1	2	2	3	2	8	3	8	888	2	8	2	8	8	8	2	8	8	88	8	8	8	1	8	4	1	8	1	0	88	88	2	0	20	7	0
2022	1	2	36	467.07407	412.45227	2	2	2	3	2	88888	250	88	1	2	3	3	2	8	3	8	888	2	8	2	8	8	8	1	1	8	88	8	8	8	1	8	4	1	8	1	7	1	0	7	0	30	7	2
2022	1	2	36	467.07407	415.71301	2	2	2	3	2	88888	250	88	1	2	2	2	2	8	2	3	888	2	8	2	8	8	8	1	4	3	88	1	8	2	6	2	5	1	8	1	1	2	0	1	1	0	7	1
2022	1	2	36	467.07407	646.67766	1	1	4	3	7	77777	77777	6	1	9	3	3	2	8	3	8	888	2	8	2	8	8	8	1	1	8	88	8	8	8	1	8	3	1	8	4	3	1	0	3	0	20	5	0
2022	1	2	36	467.07407	584.6023	3	3	4	3	2	88888	500	88	1	3	2	3	2	8	2	8	888	2	8	2	8	8	8	1	1	8	88	8	8	8	6	8	1	1	8	1	0	88	88	0	88	88	4	1
2022	1	2	36	467.07407	974.59208	3	3	4	3	2	88888	500	88	1	3	2	3	2	8	3	8	888	2	8	2	8	8	8	1	4	2	88	8	1	2	1	8	3	1	8	5	0	88	88	0	88	88	6	1
2022	1	2	36	467.07407	516.35973	4	3	7	3	2	88888	400	88	1	1	3	3	2	8	3	8	888	2	8	2	8	8	8	1	2	1	88	8	1	2	1	8	5	1	8	1	0	88	88	0	88	88	5	1
2022	1	2	36	467.07407	643.48684	4	3	7	3	2	88888	400	88	1	1	3	3	2	8	2	8	888	2	8	2	8	8	8	1	1	8	88	8	8	8	6	8	3	1	8	1	0	88	88	0	88	88	5	1
2022	1	2	36	467.07407	412.45227	4	3	7	3	2	88888	400	88	1	1	3	3	2	8	3	8	888	2	8	2	8	8	8	1	1	8	88	8	8	8	1	8	4	1	8	1	0	88	88	0	88	88	5	1
2022	1	2	36	467.07407	516.35973	1	1	4	3	2	88888	400	88	1	1	2	3	2	8	3	8	888	2	8	2	8	8	8	1	2	1	88	8	1	2	6	2	5	1	8	1	2	0	30	2	0	30	6	1
2022	1	2	36	467.07407	389.73486	3	3	4	3	2	88888	550	88	1	2	2	3	2	8	2	8	888	2	8	2	8	8	8	1	1	8	88	8	8	8	1	8	6	1	8	1	2	0	15	2	0	15	7	1
2022	1	2	36	467.07407	616.9995	3	3	4	3	2	88888	550	88	1	2	2	3	2	8	2	8	888	2	8	2	8	8	8	1	2	2	88	1	8	2	6	2	6	1	8	6	3	1	0	2	0	30	7	1
2022	1	2	36	467.07407	649.72805	3	3	4	3	2	88888	550	88	1	2	2	3	2	8	3	8	888	2	8	2	8	8	8	1	3	1	88	8	1	2	1	8	3	1	8	1	2	1	0	2	1	0	7	1
2022	1	1	58	322.31511	425.77457	1	1	1	3	2	88888	200	88	1	2	3	2	2	8	2	1	10	2	8	2	8	1	3	1	5	2	88	3	8	2	6	2	6	1	8	1	0	88	88	0	88	88	7	1
2022	1	1	58	322.31511	446.25466	1	1	1	3	1	10000	88888	88	1	3	2	3	2	8	2	8	888	2	8	2	8	8	8	1	5	5	14	4	8	2	6	2	5	6	2	6	2	1	0	2	1	0	2	1
2022	1	1	58	322.31511	446.25466	1	1	1	3	2	88888	400	88	1	2	2	3	1	1	1	8	888	2	8	2	8	8	8	1	4	5	14	4	8	2	6	2	3	1	8	1	1	2	0	7	2	0	7	10
2022	1	1	58	322.31511	384.65	2	2	2	3	2	88888	500	88	1	3	2	2	2	8	2	1	20	1	3	1	2	2	2	1	6	5	14	5	8	2	5	2	2	2	2	2	0	88	88	0	88	88	3	0
2022	1	1	58	322.31511	268.94543	1	1	4	3	2	88888	1000	88	1	2	3	3	2	8	2	8	888	2	8	2	8	8	8	1	1	8	88	8	8	8	6	8	4	1	8	1	4	1	0	4	1	0	7	0
2022	1	2	59	433.18182	385.54767	1	1	1	3	2	88888	100	88	3	1	3	3	2	8	3	8	888	2	8	2	8	8	8	1	3	1	88	2	8	2	6	2	6	1	8	1	7	1	0	7	1	0	7	1
2022	1	2	59	433.18182	478.89117	2	2	2	3	2	88888	600	88	1	2	3	2	2	8	2	3	888	2	8	2	8	8	8	1	5	2	88	8	2	1	6	2	5	1	8	1	4	1	0	4	1	0	4	1
2022	1	2	59	433.18182	596.79355	2	2	2	3	2	88888	600	88	1	2	2	3	2	8	2	8	888	2	8	2	8	8	8	1	4	2	88	1	8	2	6	2	6	1	8	1	5	1	0	5	1	0	3	0
2022	1	2	59	433.18182	361.45456	3	3	5	3	2	88888	300	88	1	2	3	3	2	8	2	8	888	2	8	2	8	8	8	1	2	1	88	8	1	2	6	2	6	1	8	1	0	88	88	0	88	88	6	2
2022	1	2	59	433.18182	599.75285	3	3	5	3	2	88888	300	88	1	2	1	3	2	8	3	8	888	2	8	2	8	8	8	1	2	2	88	1	8	2	6	2	5	1	8	3	0	88	88	0	88	88	5	0
2022	1	2	59	433.18182	599.75285	3	3	5	3	2	88888	300	88	1	2	3	3	2	8	2	8	888	2	8	2	8	8	8	1	2	2	88	1	8	2	6	2	6	1	8	1	2	0	10	0	88	88	7	1
2022	1	2	59	433.18182	447.12186	1	1	1	3	1	7000	88888	88	1	3	2	3	2	8	2	8	888	2	8	2	8	8	8	1	5	2	88	8	2	1	6	2	6	1	8	1	2	1	0	2	1	0	3	1
2022	1	2	59	433.18182	478.89117	3	3	4	3	2	88888	800	88	1	2	3	3	2	8	2	8	888	2	8	2	8	8	8	1	3	2	88	8	2	1	6	2	2	1	8	1	4	1	0	4	1	0	5	1
2022	1	2	59	433.18182	602.5819	3	3	4	3	2	88888	800	88	1	2	1	3	2	8	3	8	888	2	8	2	8	8	8	1	4	2	88	8	2	2	6	2	4	1	8	1	0	88	88	0	88	88	7	3
2022	1	2	59	433.18182	572.22823	3	3	4	3	2	88888	800	88	1	2	3	2	2	8	1	3	888	2	8	2	8	8	8	1	1	8	88	8	8	8	6	8	5	1	8	1	0	88	88	3	1	0	3	1
2022	1	2	59	433.18182	478.89117	1	1	1	3	2	88888	800	88	1	2	3	3	2	8	2	8	888	2	8	2	8	8	8	1	5	2	88	8	3	2	5	2	3	1	8	1	1	0	30	2	1	0	5	0
2022	1	2	59	433.18182	382.52353	1	1	1	3	2	88888	500	88	1	1	3	3	1	1	2	8	888	2	8	2	8	8	8	1	3	1	88	8	1	2	1	8	4	1	8	1	0	88	88	0	88	88	4	1
2022	1	2	59	433.18182	361.45456	2	2	2	3	2	88888	600	88	1	2	3	3	2	8	3	8	888	2	8	2	8	8	8	1	2	1	88	8	1	1	6	2	6	1	8	1	5	1	20	1	0	50	6	0
2022	1	2	59	433.18182	572.22823	2	2	2	3	2	88888	600	88	1	2	4	3	2	8	2	8	888	2	8	2	8	8	8	1	2	1	88	1	8	2	6	2	6	1	8	1	2	0	30	5	0	30	5	0
2022	1	2	59	433.18182	572.22823	1	1	1	3	1	4000	88888	88	2	2	3	2	2	8	1	1	40	2	8	2	8	2	4	2	8	8	88	8	8	8	6	8	1	1	8	1	0	88	88	0	88	88	7	3
2022	1	2	59	433.18182	599.75285	3	3	4	3	2	88888	700	88	1	2	3	3	2	8	2	8	888	2	8	2	8	8	8	1	2	1	88	1	8	2	1	8	4	1	8	1	5	2	0	7	4	0	7	1
2022	1	2	59	433.18182	361.45456	3	3	4	3	2	88888	700	88	1	2	3	3	1	2	2	8	888	2	8	2	8	8	8	2	8	8	88	8	8	8	6	8	6	1	8	1	1	0	10	1	0	10	4	0
2022	1	2	59	433.18182	385.54767	3	3	4	3	2	88888	700	88	1	2	3	2	2	8	1	3	888	2	8	2	8	8	8	1	4	2	88	3	8	2	6	2	5	1	8	1	2	0	30	2	0	30	3	0
2022	1	2	59	433.18182	599.75285	4	4	4	3	2	88888	800	88	1	1	2	3	1	1	3	8	888	2	8	2	8	8	8	1	3	1	88	1	8	1	1	8	5	1	8	1	6	1	30	6	1	0	5	0
2022	1	2	59	433.18182	361.45456	4	4	4	3	2	88888	800	88	1	1	2	3	1	1	2	8	888	2	8	2	8	8	8	1	4	2	88	8	4	2	1	8	6	1	8	1	6	1	30	6	1	10	6	2
2022	1	2	59	433.18182	602.5819	4	4	4	3	2	88888	800	88	1	1	2	3	1	2	2	8	888	2	8	2	8	8	8	1	4	4	88	8	3	2	1	8	3	1	8	1	0	88	88	0	88	88	5	1
2022	1	2	59	433.18182	572.22823	4	4	4	3	2	88888	800	88	1	1	3	3	2	8	2	8	888	1	1	2	8	2	3	1	5	4	88	4	8	2	6	1	3	1	8	1	6	1	0	3	1	30	6	1
2022	1	2	59	433.18182	382.52353	2	2	5	3	1	9000	88888	88	1	2	4	3	2	8	3	8	888	2	8	2	8	8	8	2	8	8	88	8	8	8	1	8	5	1	8	1	0	88	88	0	88	88	0	88
2022	1	2	59	433.18182	572.22823	2	2	5	3	1	9000	88888	88	1	2	2	3	1	2	2	8	888	2	8	2	8	8	8	1	1	8	88	8	8	8	1	8	6	1	8	1	3	0	15	0	88	88	3	0
2022	1	2	59	433.18182	478.89117	1	1	1	3	1	12000	88888	88	1	2	3	3	2	8	3	8	888	2	8	2	8	8	8	1	4	2	88	8	2	1	6	2	6	1	8	1	3	0	30	0	88	88	7	2
2022	1	2	59	433.18182	478.89117	2	2	2	3	2	88888	600	88	1	2	2	3	2	8	2	8	888	2	8	2	8	8	8	1	4	1	88	8	1	1	6	2	6	1	8	1	1	0	10	1	0	10	7	0
2022	1	2	59	433.18182	572.22823	2	2	2	3	2	88888	600	88	1	2	3	2	2	8	2	3	888	2	8	2	8	8	8	1	5	5	13	4	8	2	6	2	5	1	8	1	2	1	0	1	1	0	5	1
2022	1	2	59	433.18182	361.45456	1	1	1	3	2	88888	500	88	1	2	3	3	1	2	2	8	888	2	8	2	8	8	8	1	1	8	88	8	8	8	6	8	3	1	8	1	2	1	0	2	1	0	2	1
2022	1	2	59	433.18182	382.52353	1	1	1	1	2	88888	60	88	3	2	4	2	2	8	3	2	888	2	8	2	8	2	4	2	8	8	88	8	8	8	1	8	2	1	8	1	0	88	88	0	88	88	3	0
2022	1	2	59	433.18182	382.52353	1	1	1	1	2	88888	62	88	2	3	4	3	2	8	3	8	888	2	8	2	8	8	8	2	8	8	88	8	8	8	1	8	6	1	8	1	0	88	88	0	88	88	7	0
2022	1	2	59	433.18182	382.52353	1	1	1	1	2	88888	50	88	3	2	4	3	2	8	3	8	888	2	8	2	8	8	8	1	1	8	88	8	8	8	1	8	6	1	8	1	0	88	88	0	88	88	3	0
2022	1	2	59	433.18182	382.52353	2	2	5	2	2	88888	200	88	1	1	2	3	2	8	3	8	888	2	8	2	8	8	8	2	8	8	88	8	8	8	1	8	2	1	8	1	0	88	88	0	88	88	7	1
2022	1	2	59	433.18182	516.95804	2	2	5	2	2	88888	200	88	1	1	2	1	2	8	2	3	888	2	8	2	8	8	8	1	4	3	88	4	8	2	6	2	5	1	8	1	0	88	88	3	0	30	5	0
2022	1	2	59	433.18182	382.52353	2	2	3	1	2	88888	100	88	1	2	5	3	2	8	3	8	888	2	8	2	8	8	8	2	8	8	88	8	8	8	1	8	1	1	8	1	0	88	88	0	88	88	0	88
2022	1	2	59	433.18182	385.54767	2	2	3	1	2	88888	100	88	1	2	3	2	2	8	3	3	888	2	8	2	8	8	8	1	6	2	88	3	8	2	1	8	1	1	8	1	0	88	88	0	88	88	3	0
2022	1	2	59	433.18182	382.52353	1	1	1	1	2	88888	60	88	3	2	4	3	2	8	3	8	888	2	8	2	8	8	8	2	8	8	88	8	8	8	1	8	1	1	8	1	0	88	88	2	0	10	1	0
2022	1	2	59	433.18182	382.52353	3	3	4	1	2	88888	100	88	2	2	3	3	2	8	3	8	888	2	8	2	8	8	8	2	8	8	88	8	8	8	1	8	5	1	8	1	1	0	10	1	0	10	7	2
2022	1	2	59	433.18182	385.54767	3	3	4	1	2	88888	100	88	2	2	4	3	2	8	3	8	888	2	8	2	8	8	8	2	8	8	88	8	8	8	1	8	5	1	8	1	1	0	10	1	0	10	7	2
2022	1	2	59	433.18182	572.22823	3	3	4	1	2	88888	100	88	2	2	3	2	2	8	3	1	30	2	8	2	8	2	4	1	5	4	88	3	8	2	1	8	2	1	8	1	1	0	10	1	0	10	7	2
2022	1	2	60	353.20833	364.57477	2	2	2	3	2	88888	600	88	1	3	2	3	2	8	3	8	888	2	8	2	8	8	8	1	2	1	88	8	1	1	6	2	2	1	8	1	3	1	0	3	1	0	7	2
2022	1	2	60	353.20833	486.61427	2	2	2	3	2	88888	600	88	1	3	2	3	2	8	1	8	888	2	8	2	8	8	8	1	6	3	88	4	8	2	6	2	2	1	8	1	0	88	88	0	88	88	7	2
2022	1	2	60	353.20833	486.61427	1	1	1	3	2	88888	500	88	1	2	3	2	2	8	2	3	888	1	3	2	8	8	8	1	5	4	88	4	8	2	6	2	6	1	8	1	2	1	0	2	1	0	3	1
2022	1	2	60	353.20833	364.57477	1	1	1	3	2	88888	1000	88	1	1	3	3	2	8	2	8	888	2	8	2	8	8	8	1	4	1	88	8	2	2	6	2	5	1	8	1	2	0	30	1	0	20	7	0
2022	1	2	60	353.20833	294.72328	1	1	4	3	2	88888	500	88	1	1	3	3	1	1	2	8	888	2	8	2	8	8	8	1	2	1	88	8	1	1	6	2	5	1	8	1	2	0	20	3	0	20	5	0
2022	1	2	60	353.20833	311.90251	1	1	1	3	2	88888	500	88	1	1	2	3	2	8	2	8	888	2	8	2	8	8	8	1	2	1	88	8	1	2	6	2	6	1	8	1	0	88	88	0	88	88	4	1
2022	1	2	60	353.20833	294.72328	3	3	5	3	2	88888	450	88	1	1	3	3	2	8	2	8	888	2	8	2	8	8	8	2	8	8	88	8	8	8	6	8	5	1	8	1	0	88	88	0	88	88	5	0
2022	1	2	60	353.20833	489.02723	3	3	5	3	2	88888	450	88	1	1	1	2	2	8	3	3	888	1	3	1	2	8	8	1	4	4	88	3	8	2	6	2	4	1	8	1	1	1	0	0	88	88	5	2
2022	1	2	60	353.20833	491.33397	3	3	5	3	2	88888	450	88	1	1	2	3	2	8	2	8	888	2	8	2	8	8	8	1	3	1	88	8	1	2	1	8	5	1	8	1	0	88	88	0	88	88	5	1
2022	1	2	60	353.20833	314.36834	1	1	1	3	2	88888	100	88	1	2	3	2	2	8	2	3	888	2	8	2	8	8	8	1	2	1	88	1	8	1	1	8	2	1	8	1	0	88	88	0	88	88	7	1
2022	1	2	60	353.20833	314.36834	2	2	2	3	2	88888	70	88	3	2	4	2	2	8	3	3	888	2	8	2	8	8	8	1	1	8	88	8	8	8	1	8	6	1	8	1	0	88	88	0	88	88	3	0
2022	1	2	60	353.20833	311.90251	2	2	2	3	2	88888	70	88	3	2	4	3	2	8	3	8	888	2	8	2	8	8	8	2	8	8	88	8	8	8	1	8	6	1	8	1	0	88	88	0	88	88	3	0
2022	1	2	60	353.20833	294.72328	1	1	1	3	2	88888	200	88	2	2	3	1	2	8	2	3	888	2	8	2	8	8	8	1	4	1	88	8	3	2	6	2	6	1	8	1	1	0	10	1	0	10	1	0
2022	1	2	60	353.20833	314.36834	2	2	5	3	2	88888	200	88	1	2	2	3	1	2	3	8	888	2	8	2	8	8	8	1	3	1	88	1	8	2	6	2	6	1	8	1	1	0	10	1	0	10	7	1
2022	1	2	60	353.20833	421.51789	2	2	5	3	2	88888	200	88	1	2	3	2	2	8	2	2	888	2	8	2	8	2	4	1	4	2	88	1	8	2	1	8	3	1	8	1	0	88	88	0	88	88	0	88
2022	1	2	60	353.20833	421.51789	2	2	5	3	2	88888	250	88	2	2	2	2	2	8	3	3	888	1	3	1	1	1	1	1	2	3	88	2	8	1	6	2	6	1	8	1	1	0	10	1	0	10	1	0
2022	1	2	60	353.20833	314.36834	2	2	5	3	2	88888	250	88	2	2	2	1	2	8	1	3	888	2	8	2	8	8	8	1	1	8	88	8	8	8	1	8	6	1	8	1	1	0	10	1	0	10	5	0
2022	1	2	60	353.20833	311.90251	3	3	6	3	2	88888	300	88	2	2	3	3	2	8	3	8	888	2	8	2	8	8	8	2	8	8	88	8	8	8	1	8	6	1	8	1	0	88	88	0	88	88	7	1
2022	1	2	60	353.20833	486.61427	3	3	6	3	2	88888	300	88	2	2	2	3	2	8	2	8	888	2	8	2	8	8	8	2	8	8	88	8	8	8	6	8	6	1	8	1	7	0	40	7	0	40	6	0
2022	1	2	60	353.20833	390.47888	3	3	6	3	2	88888	300	88	2	2	2	3	2	8	3	8	888	2	8	2	8	8	8	2	8	8	88	8	8	8	6	8	6	1	8	1	5	0	30	3	0	30	5	1
2022	1	2	60	353.20833	364.57477	2	2	4	3	1	20000	88888	88	1	3	3	3	2	8	2	8	888	2	8	2	8	8	8	1	4	3	88	8	2	2	6	2	6	1	8	1	5	0	30	5	0	10	7	0
2022	1	2	60	353.20833	421.51789	2	2	4	3	1	20000	88888	88	1	3	3	3	2	8	2	8	888	2	8	2	8	8	8	1	2	3	88	2	8	2	6	2	6	1	8	1	0	88	88	0	88	88	0	88
2022	1	2	60	353.20833	294.72328	1	1	1	3	2	88888	800	88	1	1	2	3	2	8	3	8	888	2	8	2	8	8	8	1	4	1	88	8	1	2	6	2	5	1	8	1	6	1	0	5	0	30	5	0
2022	1	2	60	353.20833	314.36834	2	2	2	1	2	88888	60	88	2	2	5	3	2	8	3	8	888	2	8	2	8	8	8	1	1	8	88	8	8	8	1	8	6	1	8	1	0	88	88	0	88	88	0	88
2022	1	2	60	353.20833	311.90251	2	2	2	1	2	88888	60	88	2	2	5	3	2	8	3	8	888	2	8	2	8	8	8	2	8	8	88	8	8	8	1	8	1	1	8	1	0	88	88	0	88	88	0	88
2022	1	2	60	353.20833	390.47888	2	2	2	3	2	88888	200	88	1	2	3	3	2	8	1	8	888	2	8	2	8	8	8	1	1	8	88	8	8	8	6	8	6	1	8	1	0	88	88	0	88	88	4	0
2022	1	2	60	353.20833	486.61427	2	2	2	3	2	88888	200	88	1	2	2	2	2	8	2	1	10	2	8	2	8	1	3	1	2	1	88	2	8	2	6	2	5	6	2	1	1	1	0	1	1	0	5	1
2022	1	2	60	353.20833	314.36834	2	2	2	3	2	88888	100	88	2	1	3	2	2	8	3	3	888	2	8	2	8	8	8	1	1	8	88	8	8	8	6	8	6	1	8	1	0	88	88	0	88	88	7	1
2022	1	2	60	353.20833	311.90251	2	2	2	3	2	88888	100	88	2	1	4	3	2	8	3	8	888	2	8	2	8	8	8	2	8	8	88	8	8	8	1	8	6	1	8	1	0	88	88	0	88	88	7	1
2022	1	2	60	353.20833	294.72328	2	2	2	3	2	88888	500	88	1	2	3	3	2	8	2	8	888	2	8	2	8	8	8	1	5	1	88	8	2	2	5	2	4	1	8	1	0	88	88	0	88	88	5	2
2022	1	2	60	353.20833	491.33397	2	2	2	3	2	88888	500	88	1	2	2	3	2	8	1	8	888	2	8	2	8	8	8	1	5	1	88	8	2	2	1	8	3	1	8	1	0	88	88	0	88	88	7	1
2022	1	2	60	353.20833	489.02723	2	2	2	3	2	88888	500	88	1	2	1	2	2	8	1	3	888	2	8	2	8	8	8	1	4	5	10	3	8	2	6	2	6	1	8	1	5	0	30	5	0	30	5	1
2022	1	2	60	353.20833	364.57477	2	2	2	3	2	88888	500	88	1	2	1	3	1	2	3	8	888	2	8	2	8	8	8	2	8	8	88	8	8	8	6	8	6	6	8	6	0	88	88	0	88	88	0	88
2022	1	2	60	353.20833	294.72328	1	1	4	3	2	88888	600	88	1	2	3	3	2	8	2	8	888	2	8	2	8	8	8	1	1	8	88	8	8	8	1	8	5	1	8	1	6	1	0	6	1	0	7	0
2022	1	2	60	353.20833	466.58416	3	3	4	3	2	88888	700	88	1	3	2	3	2	8	2	8	888	2	8	2	8	8	8	2	8	8	88	8	8	8	6	8	5	1	8	1	2	0	30	2	0	30	2	0
2022	1	2	60	353.20833	491.33397	3	3	4	3	2	88888	700	88	1	3	4	3	2	8	1	8	888	2	8	2	8	8	8	1	4	1	88	8	1	2	1	8	3	1	8	1	99	99	99	99	99	99	5	0
2022	1	2	60	353.20833	491.33397	3	3	4	3	2	88888	700	88	1	3	3	3	2	8	3	8	888	2	8	2	8	8	8	1	1	8	88	8	8	8	1	8	3	1	8	1	1	1	30	0	88	88	6	0
2022	1	2	60	353.20833	489.02723	1	1	1	3	2	88888	2000	88	1	3	1	2	2	8	2	1	10	1	1	2	8	2	4	1	5	5	12	4	8	2	5	2	3	1	8	1	0	88	88	1	1	0	7	1
2022	1	2	60	353.20833	390.47888	2	2	2	3	2	88888	500	88	1	2	3	3	2	8	3	8	888	2	8	2	8	8	8	1	3	1	88	8	1	1	6	2	4	1	8	1	2	3	10	0	88	88	2	1
2022	1	2	60	353.20833	486.61427	2	2	2	3	2	88888	500	88	1	2	4	3	2	8	1	8	888	2	8	2	8	8	8	1	2	1	88	2	8	1	6	2	4	1	8	1	0	88	88	0	88	88	2	5
2022	1	2	60	353.20833	390.47888	1	1	1	3	2	88888	600	88	1	2	3	3	2	8	3	8	888	2	8	2	8	8	8	2	8	8	88	8	8	8	6	8	6	1	8	1	3	0	40	0	88	88	5	1
2022	1	2	57	409.35294	364.3391	2	2	2	3	2	88888	500	88	1	2	3	2	1	2	3	3	888	2	8	2	8	8	8	1	1	8	88	8	8	8	1	8	6	1	8	1	0	88	88	0	88	88	5	0
2022	1	2	57	409.35294	361.48131	2	2	2	3	2	88888	500	88	1	2	3	3	1	2	3	8	888	2	8	2	8	8	8	1	1	8	88	8	8	8	6	8	6	1	8	1	0	88	88	0	88	88	0	88
2022	1	2	57	409.35294	341.57133	1	1	1	3	2	88888	500	88	1	2	2	3	2	8	3	8	888	2	8	2	8	8	8	1	2	3	88	8	2	2	6	2	3	1	8	1	0	88	88	4	2	0	5	2
2022	1	2	57	409.35294	361.48131	2	2	2	3	2	88888	300	88	1	2	3	3	2	8	3	8	888	2	8	2	8	8	8	1	2	1	88	8	1	2	5	2	4	1	8	1	1	0	30	0	88	88	7	1
2022	1	2	57	409.35294	364.3391	2	2	2	3	2	88888	300	88	1	2	4	3	2	8	3	8	888	2	8	2	8	8	8	2	8	8	88	8	8	8	6	8	6	1	8	1	0	88	88	0	88	88	7	1
2022	1	2	57	409.35294	452.54787	1	1	2	3	2	88888	600	88	1	2	1	3	2	8	2	8	888	2	8	2	8	8	8	1	4	2	88	8	2	2	6	2	6	1	8	1	3	1	0	3	1	0	7	1
2022	1	2	57	409.35294	341.57133	1	1	4	3	2	88888	500	88	1	2	1	3	2	8	3	8	888	2	8	2	8	8	8	2	8	8	88	8	8	8	1	8	6	1	8	1	3	1	0	3	1	0	4	1
2022	1	1	56	480.18806	427.38495	2	2	2	3	1	1200	88888	88	2	1	2	2	2	8	3	3	888	2	8	2	8	8	8	1	5	1	88	1	8	2	6	2	6	1	8	1	0	88	88	0	88	88	6	1
2022	1	1	56	480.18806	424.03264	2	2	2	3	1	1200	88888	88	2	1	2	3	2	8	3	8	888	2	8	2	8	8	8	2	8	8	88	8	8	8	1	8	6	1	8	1	0	88	88	0	88	88	7	1
2022	1	1	56	480.18806	634.32293	2	2	5	3	2	88888	300	88	2	2	3	2	2	8	2	1	10	2	8	2	8	2	4	1	4	2	88	3	8	1	6	2	4	1	8	1	2	0	40	2	0	30	5	0
2022	1	1	56	480.18806	667.9704	2	2	5	3	2	88888	300	88	2	2	2	3	2	8	3	8	888	2	8	2	8	8	8	2	8	8	88	8	8	8	1	8	6	1	8	1	0	88	88	0	88	88	7	1
2022	1	1	56	480.18806	400.6774	2	2	2	3	1	10000	88888	88	1	2	3	3	1	1	3	8	888	2	8	2	8	8	8	1	1	8	88	8	8	8	6	8	6	1	8	1	3	0	30	3	0	30	7	0
2022	1	1	56	480.18806	427.38495	2	2	2	3	1	10000	88888	88	1	2	2	3	2	8	2	8	888	2	8	2	8	8	8	1	4	2	88	1	8	2	6	2	6	1	8	1	0	88	88	0	88	88	3	0
2022	1	1	56	480.18806	530.85751	1	1	1	3	2	88888	300	88	2	2	2	3	2	8	2	8	888	2	8	2	8	8	8	1	3	2	88	8	3	2	5	2	3	1	8	1	0	88	88	1	0	20	2	0
2022	1	1	56	480.18806	661.55394	1	1	4	3	2	88888	600	88	1	2	3	2	2	8	1	1	20	1	2	1	2	1	3	1	1	8	88	8	8	8	6	8	5	1	8	1	2	1	0	2	1	0	4	1
2022	1	2	57	409.35294	364.3391	1	1	1	3	2	88888	200	88	1	2	4	2	2	8	2	3	888	2	8	2	8	8	8	1	2	1	88	1	8	2	6	2	3	1	8	1	4	1	0	3	1	0	3	1
2022	1	2	57	409.35294	341.57133	3	3	4	3	2	88888	400	88	1	2	2	3	2	8	3	8	888	2	8	2	8	8	8	1	4	2	88	8	2	2	6	2	5	1	8	6	0	88	88	0	88	88	7	3
2022	1	2	57	409.35294	540.75055	3	3	4	3	2	88888	400	88	1	2	3	3	2	8	2	8	888	2	8	2	8	8	8	1	3	2	88	1	8	2	1	8	6	1	8	1	0	88	88	1	2	0	2	1
2022	1	2	57	409.35294	566.76107	3	3	4	3	2	88888	400	88	1	2	1	3	2	8	2	8	888	2	8	2	8	8	8	1	4	4	88	3	8	2	6	2	2	1	8	1	4	1	0	4	1	0	7	2
2022	1	2	57	409.35294	361.48131	2	2	4	3	2	88888	200	88	1	2	3	3	2	8	2	8	888	2	8	2	8	8	8	1	3	1	88	8	1	2	1	8	6	1	8	1	0	88	88	0	88	88	7	3
2022	1	2	57	409.35294	452.54787	2	2	4	3	2	88888	200	88	1	2	3	3	2	8	2	8	888	2	8	2	8	8	8	1	1	8	88	8	8	8	6	8	4	1	8	1	2	1	0	0	88	88	2	0
2022	1	2	57	409.35294	364.3391	1	1	1	3	2	88888	200	88	2	1	3	1	2	8	1	3	888	2	8	2	8	8	8	1	5	3	88	4	8	1	6	2	3	1	8	1	0	88	88	1	3	0	2	0
2022	1	2	57	409.35294	361.48131	1	1	1	3	2	88888	54	88	3	2	4	3	2	8	3	8	888	2	8	2	8	8	8	1	1	8	88	8	8	8	1	8	1	1	8	1	0	88	88	0	88	88	4	0
2022	1	2	57	409.35294	341.57133	2	2	5	3	1	3800	88888	88	2	2	3	3	1	2	2	8	888	2	8	2	8	8	8	1	5	4	88	8	4	2	6	2	4	6	2	6	2	1	30	1	1	30	3	0
2022	1	2	57	409.35294	566.76107	2	2	5	3	1	3800	88888	88	2	2	5	3	2	8	2	8	888	2	8	2	8	8	8	1	5	5	70	5	8	2	1	8	6	1	8	1	5	2	0	5	9	0	5	2
2022	1	2	57	409.35294	341.57133	1	1	5	3	2	88888	300	88	2	2	3	3	2	8	1	8	888	2	8	2	8	8	8	1	4	2	88	8	2	2	1	8	5	1	8	1	1	1	0	1	0	30	3	0
2022	1	2	57	409.35294	361.48131	3	3	7	3	2	88888	1000	88	1	3	2	3	2	8	3	8	888	2	8	2	8	8	8	1	3	1	88	8	1	2	6	2	4	1	8	1	0	88	88	0	88	88	7	1
2022	1	2	57	409.35294	452.54787	3	3	7	3	2	88888	1000	88	1	3	2	3	2	8	2	8	888	2	8	2	8	8	8	1	4	2	88	8	1	2	6	2	3	1	8	1	0	88	88	0	88	88	7	2
2022	1	2	57	409.35294	563.96457	3	3	7	3	2	88888	1000	88	1	3	2	2	2	8	2	3	888	2	8	2	8	8	8	1	4	2	88	2	8	1	6	2	4	1	8	1	0	88	88	0	88	88	7	1
2022	1	2	57	409.35294	452.54787	2	2	7	3	2	88888	800	88	1	2	2	3	2	8	2	8	888	2	8	2	8	8	8	1	3	2	88	8	2	2	6	2	6	1	8	1	4	1	0	4	1	0	4	0
2022	1	2	57	409.35294	563.96457	2	2	7	3	2	88888	800	88	1	2	2	3	2	8	2	8	888	1	1	2	8	2	3	1	5	3	88	4	8	2	6	2	5	1	8	1	1	1	0	1	1	0	5	0
2022	1	2	57	409.35294	341.57133	4	4	7	3	2	88888	700	88	1	2	2	3	2	8	2	8	888	2	8	2	8	8	8	1	1	8	88	8	8	8	6	8	6	1	8	1	0	88	88	0	88	88	7	1
2022	1	2	57	409.35294	361.48131	4	4	7	3	2	88888	700	88	1	2	4	3	2	8	3	8	888	2	8	2	8	8	8	2	8	8	88	8	8	8	1	8	6	1	8	1	0	88	88	0	88	88	2	0
2022	1	2	57	409.35294	566.76107	4	4	7	3	2	88888	700	88	1	2	2	3	2	8	2	8	888	2	8	2	8	8	8	1	4	2	88	1	8	2	6	2	6	1	8	1	3	1	0	3	1	0	6	0
2022	1	2	57	409.35294	540.75055	4	4	7	3	2	88888	700	88	1	2	2	2	1	1	1	3	888	2	8	2	8	8	8	1	2	1	88	2	8	2	6	2	2	1	8	1	4	0	30	3	0	30	5	0
2022	1	2	57	409.35294	422.52615	2	2	5	3	2	88888	350	88	1	1	3	3	2	8	2	8	888	2	8	2	8	8	8	1	3	2	88	8	1	2	6	2	5	1	8	1	2	0	30	1	0	30	7	0
2022	1	2	57	409.35294	341.57133	2	2	5	3	2	88888	350	88	1	1	3	1	2	8	3	3	888	2	8	2	8	8	8	1	4	1	88	8	1	2	4	2	4	1	8	1	7	0	10	7	0	30	7	1
2022	1	2	57	409.35294	452.54787	1	1	4	3	1	9000	88888	88	1	2	2	1	2	8	2	3	888	2	8	2	8	8	8	1	4	2	88	8	3	2	6	2	5	1	8	1	1	0	20	0	88	88	3	1
2022	1	2	53	368.76923	407.68176	2	2	4	3	2	88888	550	88	2	2	2	3	2	8	2	8	888	2	8	2	8	8	8	1	4	1	88	8	1	2	1	8	6	1	8	1	0	88	88	0	88	88	7	0
2022	1	2	53	368.76923	487.13994	2	2	4	3	2	88888	550	88	2	2	2	3	2	8	2	8	888	2	8	2	8	8	8	1	4	1	88	1	8	2	6	2	6	1	8	1	1	4	0	0	88	88	7	1
2022	1	2	53	368.76923	328.21811	2	2	2	3	2	88888	200	88	1	1	3	2	2	8	2	3	888	2	8	2	8	8	8	1	5	4	88	3	8	1	6	2	6	1	8	1	0	88	88	2	1	30	4	1
2022	1	2	53	368.76923	325.64365	2	2	2	3	2	88888	200	88	1	1	3	3	2	8	2	8	888	2	8	2	8	8	8	2	8	8	88	8	8	8	6	8	4	1	8	1	0	88	88	5	0	50	7	1
2022	1	2	53	368.76923	325.64365	1	1	1	3	2	88888	97	88	2	2	3	3	2	8	2	8	888	2	8	2	8	8	8	2	8	8	88	8	8	8	1	8	3	1	8	1	0	88	88	6	1	0	7	1
2022	1	2	53	368.76923	325.64365	1	1	1	3	2	88888	50	88	2	1	4	3	2	8	3	8	888	2	8	2	8	8	8	2	8	8	88	8	8	8	1	8	3	1	8	1	0	88	88	0	88	88	5	0
2022	1	2	53	368.76923	325.64365	1	1	1	3	2	88888	80	88	2	2	2	3	2	8	3	8	888	2	8	2	8	8	8	2	8	8	88	8	8	8	1	8	1	1	8	1	0	88	88	0	88	88	7	1
2022	1	2	53	368.76923	615.41513	3	2	4	3	2	88888	400	88	2	2	3	3	2	8	2	8	888	2	8	2	8	8	8	1	2	1	88	8	1	2	6	2	5	1	8	1	4	0	10	0	88	88	5	0
2022	1	2	53	368.76923	328.21811	2	2	2	3	2	88888	210	88	1	1	2	2	2	8	1	1	25	2	8	2	8	2	4	1	3	2	88	1	8	2	6	2	3	1	8	1	0	88	88	0	88	88	1	0
2022	1	2	53	368.76923	325.64365	2	2	2	3	2	88888	210	88	1	1	4	3	2	8	3	8	888	2	8	2	8	8	8	2	8	8	88	8	8	8	1	8	6	1	8	1	0	88	88	0	88	88	7	1
2022	1	2	53	368.76923	380.63643	3	2	4	3	2	88888	800	88	1	1	1	3	2	8	2	8	888	2	8	2	8	8	8	1	2	1	88	8	1	2	6	2	5	1	8	1	2	0	30	0	88	88	0	88
2022	1	2	53	368.76923	440.08822	3	2	4	3	2	88888	800	88	1	1	2	3	2	8	2	8	888	2	8	2	8	8	8	1	5	1	88	3	8	1	6	2	5	1	8	1	3	0	15	0	88	88	7	1
2022	1	2	53	368.76923	815.36353	2	2	2	3	1	10000	88888	88	1	3	2	3	2	8	2	8	888	2	8	2	8	8	8	1	2	1	88	8	1	1	6	2	3	1	8	1	3	1	0	3	0	30	3	0
2022	1	2	53	368.76923	487.13994	2	2	6	3	2	88888	300	88	1	1	2	2	2	8	2	3	888	2	8	2	8	8	8	1	5	4	88	4	8	2	6	2	2	1	8	1	1	4	0	0	88	88	7	1
2022	1	2	53	368.76923	325.64365	2	2	6	3	2	88888	300	88	1	1	5	3	2	8	3	8	888	2	8	2	8	8	8	1	1	8	88	8	8	8	1	8	3	1	8	1	0	88	88	0	88	88	3	0
2022	1	2	53	368.76923	492.32717	3	3	4	3	2	88888	300	88	2	1	3	2	2	8	3	1	20	2	8	2	8	1	2	1	5	3	88	3	8	2	6	2	4	1	8	1	3	0	10	2	0	10	3	0
2022	1	2	53	368.76923	488.46548	3	3	4	3	2	88888	300	88	2	1	3	3	1	1	3	8	888	2	8	2	8	8	8	2	8	8	88	8	8	8	6	8	4	1	8	1	0	88	88	0	88	88	2	2
2022	1	2	53	368.76923	510.57174	4	4	4	3	2	88888	450	88	2	2	3	2	2	8	3	3	888	1	3	1	2	8	8	1	5	5	28	4	8	1	6	2	3	6	2	1	0	88	88	0	88	88	7	2
2022	1	2	53	368.76923	510.57174	4	4	4	3	2	88888	450	88	2	2	2	3	2	8	3	8	888	2	8	2	8	8	8	1	3	3	88	2	8	2	6	2	3	1	8	1	4	1	0	0	88	88	7	0
2022	1	2	53	368.76923	407.68176	4	4	4	3	2	88888	450	88	2	2	4	3	2	8	3	8	888	2	8	2	8	8	8	1	1	8	88	8	8	8	6	8	5	1	8	1	0	88	88	0	88	88	7	0
2022	1	2	53	368.76923	487.13994	4	4	4	3	2	88888	450	88	2	2	2	3	2	8	2	8	888	2	8	2	8	8	8	1	5	4	88	4	8	2	6	2	1	1	8	1	0	88	88	0	88	88	7	0
2022	1	2	53	368.76923	307.70757	1	1	2	3	2	88888	700	88	1	2	3	1	2	8	1	3	888	2	8	2	8	8	8	1	2	1	88	8	1	2	1	8	6	1	8	6	3	1	0	3	1	0	7	1
2022	1	2	53	368.76923	328.21811	2	2	2	3	2	88888	140	88	2	2	3	3	2	8	3	8	888	2	8	2	8	8	8	1	1	8	88	8	8	8	1	8	6	1	8	2	0	88	88	5	1	30	0	88
2022	1	2	53	368.76923	325.64365	2	2	2	3	2	88888	140	88	2	2	4	3	2	8	3	8	888	2	8	2	8	8	8	1	2	1	88	8	1	2	1	8	6	1	8	1	0	88	88	0	88	88	0	88
2022	1	2	53	368.76923	407.68176	1	1	4	3	2	88888	600	88	1	2	3	3	2	8	2	8	888	2	8	2	8	8	8	1	2	1	88	8	1	2	6	2	6	1	8	1	2	1	0	1	1	0	7	1
2022	1	2	53	368.76923	815.36353	3	2	4	3	2	88888	900	88	1	1	3	3	1	2	2	8	888	2	8	2	8	8	8	1	3	1	88	8	1	2	6	2	3	1	8	1	0	88	88	0	88	88	2	1
2022	1	2	53	368.76923	615.41513	2	2	5	3	2	88888	130	88	2	3	4	2	2	8	2	3	888	2	8	2	8	8	8	1	4	2	88	8	3	1	1	8	2	1	8	2	0	88	88	0	88	88	7	1
2022	1	2	53	368.76923	923.12269	3	3	4	3	1	6000	88888	88	1	2	3	3	2	8	1	8	888	2	8	2	8	8	8	1	2	1	88	8	2	2	6	2	4	1	8	1	3	3	0	3	3	0	6	1
2022	1	2	53	368.76923	440.08822	2	2	4	3	2	88888	400	88	2	1	2	3	2	8	2	8	888	2	8	2	8	8	8	1	4	3	88	4	8	2	6	2	5	1	8	1	1	2	0	1	1	0	7	1
2022	1	2	53	368.76923	380.63643	2	2	4	3	2	88888	400	88	2	1	3	1	2	8	2	3	888	2	8	2	8	8	8	1	4	1	88	8	2	2	1	8	2	1	8	1	0	88	88	0	88	88	7	0
2022	1	2	53	368.76923	461.56135	3	3	4	3	1	6000	88888	88	1	2	2	3	1	2	3	8	888	2	8	2	8	8	8	2	8	8	88	8	8	8	6	8	6	1	8	1	0	88	88	0	88	88	6	1
2022	1	2	53	368.76923	765.85763	3	3	4	3	1	6000	88888	88	1	2	3	2	1	1	1	3	888	2	8	1	2	8	8	1	3	1	88	2	8	2	1	8	6	1	8	1	3	0	30	3	0	30	7	0
2022	1	2	53	368.76923	407.68176	1	1	4	3	2	88888	500	88	2	2	2	3	2	8	2	8	888	2	8	2	8	8	8	1	3	1	88	8	1	2	6	2	2	1	8	1	0	88	88	7	1	0	7	1
2022	1	2	53	368.76923	407.68176	2	2	4	3	1	7500	88888	88	1	2	3	3	2	8	3	8	888	2	8	2	8	8	8	1	2	1	88	8	1	2	6	2	6	1	8	1	1	0	50	1	1	0	5	0
2022	1	2	53	368.76923	508.05248	2	2	4	3	1	7500	88888	88	1	2	3	2	2	8	1	1	10	1	1	2	8	2	4	1	2	1	88	1	8	2	6	2	6	1	8	1	2	1	0	2	1	0	7	0
2022	1	2	53	368.76923	407.68176	2	2	4	3	2	88888	600	88	2	3	2	3	2	8	3	8	888	2	8	2	8	8	8	1	1	8	88	8	8	8	1	8	3	1	8	1	0	88	88	0	88	88	7	0
2022	1	2	53	368.76923	508.05248	2	2	4	3	2	88888	600	88	2	3	2	2	2	8	2	3	888	2	8	2	8	8	8	1	5	4	88	3	8	2	6	2	2	1	8	1	0	88	88	0	88	88	7	1
2022	1	2	53	368.76923	407.68176	2	2	4	3	2	88888	1000	88	1	2	3	3	2	8	2	8	888	2	8	2	8	8	8	1	4	1	88	8	1	2	6	2	4	1	8	1	0	88	88	2	1	0	5	0
2022	1	2	53	368.76923	508.05248	2	2	4	3	2	88888	1000	88	1	2	2	2	2	8	1	3	888	1	1	1	2	1	1	1	1	8	88	8	8	8	6	8	6	1	8	1	1	1	0	1	1	0	5	1
2022	1	2	53	368.76923	307.70757	1	1	4	3	2	88888	500	88	1	2	3	3	2	8	3	8	888	2	8	2	8	8	8	1	3	1	88	8	1	2	6	2	4	1	8	1	0	88	88	0	88	88	4	2
2022	1	2	53	368.76923	440.08822	1	1	4	3	2	88888	250	88	2	1	3	2	2	8	2	3	888	2	8	1	1	2	4	1	1	8	88	8	8	8	6	8	6	1	8	1	5	2	0	5	2	0	5	0
2022	1	2	55	357.68182	369.19222	2	2	2	3	2	88888	500	88	2	3	4	3	2	8	2	8	888	2	8	2	8	8	8	1	2	1	88	8	2	2	1	8	5	1	8	1	0	88	88	0	88	88	6	0
2022	1	2	55	357.68182	426.85654	2	2	2	3	2	88888	500	88	2	3	2	2	2	8	1	1	5	2	8	2	8	2	3	1	3	4	88	3	8	2	6	2	6	1	8	1	2	4	0	2	4	0	5	1
2022	1	2	55	357.68182	495.2209	3	3	5	3	2	88888	800	88	2	3	2	2	1	1	1	1	15	2	8	2	8	2	4	1	3	5	30	3	8	2	1	8	6	1	8	1	0	88	88	0	88	88	7	1
2022	1	2	55	357.68182	495.2209	3	3	5	3	2	88888	800	88	2	3	1	3	1	1	1	8	888	2	8	2	8	8	8	1	2	3	88	2	8	2	1	8	6	1	8	1	3	0	30	2	1	0	7	2
2022	1	2	55	357.68182	298.45603	3	3	5	3	2	88888	800	88	2	3	2	3	2	8	2	8	888	1	1	2	8	2	3	1	3	2	88	8	2	2	6	2	3	1	8	1	0	88	88	0	88	88	7	1
2022	1	2	55	357.68182	315.85285	1	1	1	3	2	88888	80	88	1	2	4	3	2	8	3	8	888	2	8	2	8	8	8	1	1	8	88	8	8	8	1	8	5	1	8	1	0	88	88	0	88	88	5	0
2022	1	2	55	357.68182	298.45603	1	1	1	3	2	88888	150	88	2	1	3	3	2	8	2	8	888	2	8	2	8	8	8	1	1	8	88	8	8	8	1	8	3	1	8	1	0	88	88	0	88	88	7	0
2022	1	2	55	357.68182	298.45603	3	3	4	3	2	88888	600	88	2	2	3	3	2	8	3	8	888	2	8	2	8	8	8	1	2	1	88	8	1	2	6	2	6	1	8	1	0	88	88	0	88	88	7	1
2022	1	2	55	357.68182	492.77739	3	3	4	3	2	88888	600	88	2	2	2	2	2	8	1	3	888	1	2	2	8	1	1	1	4	4	88	3	8	1	6	2	6	1	8	1	0	88	88	3	1	0	7	1
2022	1	2	55	357.68182	495.2209	3	3	4	3	2	88888	600	88	2	2	2	2	2	8	3	2	888	1	2	2	8	1	3	1	5	5	14	4	8	2	6	2	5	1	8	1	2	2	0	0	88	88	7	1
2022	1	2	55	357.68182	369.19222	3	3	5	3	2	88888	150	88	2	1	3	2	2	8	2	1	10	2	8	2	8	2	3	1	2	1	88	8	1	2	6	2	6	1	8	1	0	88	88	0	88	88	7	1
2022	1	2	55	357.68182	495.2209	3	3	5	3	2	88888	150	88	2	1	3	1	1	1	2	2	888	1	3	2	8	1	1	1	5	5	21	4	8	1	1	8	2	1	8	1	3	1	0	3	0	30	7	1
2022	1	2	55	357.68182	318.34991	3	3	5	3	2	88888	150	88	2	1	3	2	2	8	2	1	20	2	8	2	8	2	4	1	2	5	21	2	8	2	1	8	6	1	8	1	2	2	0	0	88	88	7	0
2022	1	2	55	357.68182	315.85285	1	1	1	1	2	88888	103	88	2	2	3	1	2	8	1	3	888	2	8	2	8	8	8	1	1	8	88	8	8	8	6	8	1	1	8	1	0	88	88	0	88	88	0	88
2022	1	2	55	357.68182	315.85285	1	1	1	3	2	88888	80	88	3	1	3	2	2	8	3	1	8	2	8	2	8	1	3	2	8	8	88	8	8	8	1	8	6	1	8	1	0	88	88	0	88	88	7	2
2022	1	2	55	357.68182	472.49359	2	2	2	1	2	88888	140	88	3	2	4	2	2	8	3	1	20	2	8	2	8	1	3	1	1	8	88	8	8	8	1	8	6	1	8	1	0	88	88	0	88	88	7	1
2022	1	2	55	357.68182	395.42441	2	2	2	1	2	88888	140	88	3	2	3	3	1	2	3	8	888	2	8	2	8	8	8	2	8	8	88	8	8	8	1	8	6	1	8	1	0	88	88	0	88	88	3	1
2022	1	2	55	357.68182	315.85285	2	2	4	3	1	3500	88888	88	2	2	4	2	2	8	2	1	6	2	8	2	8	2	3	2	8	8	88	8	8	8	1	8	6	1	8	1	0	88	88	0	88	88	7	1
2022	1	2	55	357.68182	318.34991	2	2	4	3	1	3500	88888	88	2	2	4	2	1	1	2	3	888	2	8	2	8	8	8	1	1	8	88	8	8	8	1	8	6	1	8	1	0	88	88	3	2	30	7	1
2022	1	2	55	357.68182	369.19222	4	2	4	3	2	88888	300	88	1	2	1	3	2	8	3	8	888	2	8	2	8	8	8	1	4	1	88	8	1	2	6	2	6	1	8	1	5	0	40	5	0	40	5	0
2022	1	2	55	357.68182	492.77739	4	2	4	3	2	88888	300	88	1	2	2	3	2	8	1	8	888	2	8	2	8	8	8	1	5	4	88	4	8	1	6	2	5	1	8	1	1	0	30	1	1	0	3	1
2022	1	2	55	357.68182	369.19222	2	2	4	3	1	5000	88888	88	1	1	3	3	2	8	3	8	888	2	8	2	8	8	8	1	1	8	88	8	8	8	6	8	5	1	8	1	0	88	88	2	0	30	7	1
2022	1	2	55	357.68182	426.85654	2	2	4	3	1	5000	88888	88	1	1	2	2	2	8	2	2	888	1	1	1	2	2	3	1	3	4	88	5	8	2	6	2	2	1	8	1	0	88	88	1	2	0	7	0
2022	1	2	55	357.68182	315.85285	1	1	1	1	2	88888	100	88	2	2	4	3	2	8	3	8	888	2	8	2	8	8	8	1	1	8	88	8	8	8	1	8	6	1	8	1	0	88	88	0	88	88	7	0
2022	1	2	55	357.68182	318.34991	2	2	6	3	1	3000	88888	88	2	1	2	1	2	8	1	3	888	2	8	2	8	8	8	1	4	4	88	3	8	1	1	8	4	1	8	1	0	88	88	0	88	88	6	1
2022	1	2	55	357.68182	315.85285	2	2	6	3	1	3000	88888	88	2	1	5	3	2	8	3	8	888	2	8	2	8	8	8	1	2	1	88	8	1	2	1	8	1	1	8	1	0	88	88	0	88	88	0	88
2022	1	2	55	357.68182	395.42441	3	3	4	3	2	88888	400	88	2	2	3	3	2	8	2	8	888	2	8	2	8	8	8	1	2	1	88	8	1	2	1	8	4	1	8	1	0	88	88	0	88	88	7	1
2022	1	2	55	357.68182	318.34991	3	3	4	3	2	88888	400	88	2	2	3	2	2	8	3	3	888	2	8	2	8	8	8	1	1	8	88	8	8	8	1	8	6	1	8	1	1	3	0	0	88	88	7	2
2022	1	2	55	357.68182	315.85285	3	3	4	3	2	88888	400	88	2	2	3	3	2	8	2	8	888	2	8	2	8	8	8	1	3	4	88	8	3	2	1	8	3	1	8	1	0	88	88	0	88	88	7	1
2022	1	2	55	357.68182	477.52486	3	3	4	3	2	88888	450	88	2	1	3	2	2	8	3	3	888	2	8	2	8	8	8	1	4	2	88	3	8	2	6	2	6	1	8	1	0	88	88	0	88	88	7	2
2022	1	2	55	357.68182	473.77928	3	3	4	3	2	88888	450	88	2	1	3	3	2	8	3	8	888	2	8	2	8	8	8	2	8	8	88	8	8	8	1	8	6	1	8	1	0	88	88	0	88	88	7	2
2022	1	2	55	357.68182	1079.69744	4	3	7	3	1	5000	88888	88	1	3	3	3	2	8	1	8	888	2	8	2	8	8	8	1	5	3	88	3	8	2	6	2	3	1	8	1	1	3	0	0	88	88	5	2
2022	1	2	55	357.68182	315.85285	1	1	1	3	2	88888	100	88	2	2	3	3	2	8	3	8	888	2	8	2	8	8	8	2	8	8	88	8	8	8	1	8	6	1	8	1	0	88	88	0	88	88	5	0
2022	1	2	55	357.68182	495.2209	3	3	4	3	2	88888	400	88	2	1	2	3	2	8	3	8	888	2	8	2	8	8	8	1	5	3	88	3	8	2	6	2	4	1	8	5	3	1	30	3	1	0	7	3
2022	1	2	55	357.68182	472.49359	3	3	4	3	2	88888	400	88	2	1	1	2	2	8	2	3	888	2	8	2	8	8	8	1	5	3	88	2	8	2	6	2	6	1	8	1	2	2	0	0	88	88	7	1
2022	1	2	55	357.68182	298.45603	3	3	4	3	2	88888	400	88	2	1	3	3	2	8	3	8	888	2	8	2	8	8	8	1	4	2	88	8	1	2	6	2	3	1	8	1	0	88	88	5	2	0	7	1
2022	1	2	55	357.68182	315.85285	1	1	5	3	2	88888	450	88	2	2	3	3	2	8	3	8	888	2	8	2	8	8	8	1	1	8	88	8	8	8	1	8	4	1	8	1	0	88	88	0	88	88	7	1
2022	1	2	55	357.68182	426.85654	1	1	1	3	1	5000	88888	88	1	3	3	3	2	8	1	8	888	2	8	2	8	8	8	1	4	5	14	4	8	2	6	2	2	1	8	1	1	2	0	6	1	0	5	0
2022	1	2	55	357.68182	318.34991	2	2	4	3	2	88888	400	88	2	2	3	2	2	8	2	3	888	2	8	2	8	8	8	1	2	2	88	1	8	2	6	2	3	1	8	1	3	3	0	0	88	88	7	0
2022	1	2	55	357.68182	315.85285	2	2	4	3	2	88888	400	88	2	2	3	3	2	8	3	8	888	2	8	2	8	8	8	1	1	8	88	8	8	8	1	8	3	1	8	1	0	88	88	0	88	88	7	1
2022	1	2	54	415.91667	367.27745	2	2	4	3	2	88888	500	88	1	2	3	3	2	8	3	8	888	2	8	2	8	8	8	1	1	8	88	8	8	8	6	8	5	1	8	1	2	1	0	2	1	0	5	0
2022	1	2	54	415.91667	429.3011	2	2	4	3	2	88888	500	88	1	2	2	3	2	8	2	8	888	2	8	2	8	8	8	1	2	1	88	8	1	2	1	8	5	1	8	1	5	0	50	5	0	50	7	1
2022	1	2	54	415.91667	367.27745	1	1	1	3	2	88888	300	88	1	2	3	3	2	8	2	8	888	2	8	2	8	8	8	2	8	8	88	8	8	8	6	8	6	1	8	1	0	88	88	0	88	88	7	1
2022	1	2	54	415.91667	370.18106	2	2	2	3	2	88888	300	88	1	2	3	2	2	8	3	3	888	2	8	2	8	8	8	1	1	8	88	8	8	8	6	8	6	1	8	1	1	0	10	1	0	10	4	1
2022	1	2	54	415.91667	367.27745	2	2	2	3	2	88888	300	88	1	2	3	3	2	8	3	8	888	2	8	2	8	8	8	2	8	8	88	8	8	8	1	8	6	1	8	1	1	0	10	1	0	10	4	1
2022	1	2	54	415.91667	578.56504	3	3	4	3	2	88888	500	88	1	2	1	3	2	8	2	8	888	2	8	2	8	8	8	1	4	2	88	8	2	2	6	2	6	1	8	1	1	1	0	0	88	88	5	1
2022	1	2	54	415.91667	549.42116	3	3	4	3	2	88888	500	88	1	2	2	3	2	8	2	8	888	2	8	2	8	8	8	2	8	8	88	8	8	8	6	8	4	1	8	1	0	88	88	0	88	88	5	1
2022	1	2	54	415.91667	347.04822	3	3	4	3	2	88888	500	88	1	2	2	3	2	8	2	8	888	2	8	2	8	8	8	1	2	1	88	8	1	2	6	2	3	1	8	1	0	88	88	0	88	88	2	0
2022	1	2	54	415.91667	370.18106	2	2	2	3	2	88888	400	88	2	2	2	2	2	8	3	3	888	2	8	2	8	8	8	1	1	8	88	8	8	8	6	8	6	1	8	6	2	2	0	1	2	30	5	1
2022	1	2	54	415.91667	367.27745	2	2	2	3	2	88888	400	88	2	2	4	3	2	8	3	8	888	2	8	2	8	8	8	1	1	8	88	8	8	8	1	8	6	1	8	1	5	0	50	5	0	50	3	1
2022	1	2	54	415.91667	347.04822	3	3	4	3	2	88888	700	88	1	2	2	3	2	8	1	8	888	2	8	2	8	8	8	1	2	1	88	8	1	2	6	1	6	1	8	1	0	88	88	1	1	0	1	1
2022	1	2	54	415.91667	549.42116	3	3	4	3	2	88888	700	88	1	2	2	1	2	8	1	3	888	2	8	2	8	8	8	1	4	2	88	4	8	1	6	1	6	6	2	1	3	3	0	3	3	0	3	3
2022	1	2	54	415.91667	575.84876	3	3	4	3	2	88888	700	88	1	2	1	3	2	8	1	8	888	2	8	2	8	8	8	1	5	4	88	4	8	2	1	8	6	6	1	6	0	88	88	0	88	88	3	2
2022	1	2	54	415.91667	367.27745	2	2	2	3	2	88888	80	88	3	1	3	3	2	8	3	8	888	2	8	2	8	8	8	1	5	1	88	8	1	2	6	2	4	1	8	1	0	88	88	0	88	88	3	1
2022	1	2	54	415.91667	370.18106	2	2	2	3	2	88888	80	88	3	1	4	3	2	8	3	8	888	2	8	2	8	8	8	1	1	8	88	8	8	8	1	8	6	1	8	1	0	88	88	0	88	88	5	1
2022	1	2	54	415.91667	370.18106	2	2	2	3	1	3000	88888	88	1	1	2	2	2	8	1	3	888	2	8	2	8	8	8	1	6	2	88	2	8	1	6	2	6	1	8	1	1	0	30	1	0	30	3	0
2022	1	2	54	415.91667	367.27745	2	2	2	3	1	3000	88888	88	1	1	3	3	2	8	3	8	888	2	8	2	8	8	8	2	8	8	88	8	8	8	1	8	6	1	8	1	1	0	30	7	0	30	1	0
2022	1	2	54	415.91667	367.27745	3	3	4	3	2	88888	700	88	1	2	3	3	2	8	2	8	888	2	8	2	8	8	8	1	4	1	88	8	2	1	6	2	6	1	8	1	0	88	88	0	88	88	6	0
2022	1	2	54	415.91667	370.18106	3	3	4	3	2	88888	700	88	1	2	3	3	2	8	2	8	888	2	8	2	8	8	8	1	4	2	88	3	8	2	6	2	5	1	8	1	0	88	88	0	88	88	5	0
2022	1	2	54	415.91667	578.56504	3	3	4	3	2	88888	700	88	1	2	2	3	2	8	2	8	888	2	8	2	8	8	8	1	4	2	88	8	2	2	6	2	6	1	8	1	3	0	30	3	0	30	5	0
2022	1	2	54	415.91667	370.18106	1	1	1	3	2	88888	300	88	2	3	3	3	2	8	2	8	888	2	8	2	8	8	8	1	5	3	88	3	8	1	6	2	6	1	8	1	0	88	88	0	88	88	7	1
2022	1	2	54	415.91667	367.27745	1	1	1	1	2	88888	60	88	2	2	4	3	2	8	3	8	888	2	8	2	8	8	8	2	8	8	88	8	8	8	1	8	5	1	8	1	0	88	88	0	88	88	3	1
2022	1	2	54	415.91667	367.27745	2	2	6	3	2	88888	200	88	2	1	4	3	2	8	3	8	888	2	8	2	8	8	8	2	8	8	88	8	8	8	1	8	4	1	8	1	0	88	88	0	88	88	6	1
2022	1	2	54	415.91667	573.0074	2	2	6	3	2	88888	200	88	2	1	5	2	2	8	3	1	20	2	8	2	8	1	2	1	2	1	88	1	8	1	6	2	6	1	8	1	7	2	12	7	1	59	7	2
2022	1	2	54	415.91667	367.27745	3	3	4	3	2	88888	400	88	2	1	4	3	2	8	3	8	888	2	8	2	8	8	8	2	8	8	88	8	8	8	1	8	6	1	8	1	0	88	88	0	88	88	7	0
2022	1	2	54	415.91667	370.18106	3	3	4	3	2	88888	400	88	2	1	4	3	1	2	3	8	888	2	8	2	8	8	8	1	3	1	88	1	8	2	1	8	5	1	8	1	0	88	88	0	88	88	0	88
2022	1	2	54	415.91667	573.0074	3	3	4	3	2	88888	400	88	2	1	2	2	2	8	1	1	10	2	8	2	8	1	3	1	1	8	88	8	8	8	6	8	1	1	8	1	1	3	30	1	3	30	7	2
2022	1	2	54	415.91667	370.18106	1	1	1	1	2	88888	60	88	3	2	4	2	2	8	3	1	10	2	8	2	8	2	4	1	4	2	88	1	8	2	1	8	6	1	8	1	0	88	88	0	88	88	7	0
2022	1	2	54	415.91667	367.27745	1	1	1	3	2	88888	40	88	3	1	5	3	2	8	3	8	888	2	8	2	8	8	8	2	8	8	88	8	8	8	1	8	1	1	8	1	0	88	88	0	88	88	0	88
2022	1	2	54	415.91667	370.18106	1	1	1	1	2	88888	60	88	3	2	5	3	2	8	3	8	888	2	8	2	8	8	8	2	8	8	88	8	8	8	1	8	4	1	8	1	0	88	88	0	88	88	0	88
2022	1	2	54	415.91667	367.27745	1	1	5	1	2	88888	70	88	2	2	5	3	2	8	3	8	888	2	8	2	8	8	8	2	8	8	88	8	8	8	1	8	4	1	8	1	0	88	88	0	88	88	2	0
2022	1	2	54	415.91667	367.27745	1	1	5	3	2	88888	30	88	2	1	3	3	2	8	3	8	888	2	8	2	8	8	8	2	8	8	88	8	8	8	1	8	6	1	8	1	0	88	88	0	88	88	7	1
2022	1	2	54	415.91667	367.27745	2	2	6	3	2	88888	300	88	2	1	4	2	2	8	3	3	888	2	8	2	8	8	8	2	8	8	88	8	8	8	1	8	6	1	8	1	0	88	88	0	88	88	5	1
2022	1	2	54	415.91667	459.8042	2	2	6	3	2	88888	300	88	2	1	3	3	2	8	1	8	888	2	8	2	8	8	8	2	8	8	88	8	8	8	6	8	6	1	8	1	3	0	30	3	1	0	5	0
2022	1	2	54	415.91667	347.04822	2	2	2	3	2	88888	500	88	1	1	3	3	2	8	3	8	888	2	8	2	8	8	8	1	2	1	88	8	1	2	1	8	1	1	8	1	3	0	30	3	0	30	2	1
2022	1	2	54	415.91667	573.0074	2	2	2	3	2	88888	500	88	1	1	2	3	2	8	2	8	888	2	8	2	8	8	8	2	8	8	88	8	8	8	6	8	5	1	8	3	0	88	88	0	88	88	5	1
2022	1	2	54	415.91667	573.0074	1	1	1	3	2	88888	300	88	1	2	3	2	2	8	1	1	10	2	8	2	8	1	3	1	1	8	88	8	8	8	1	8	6	1	8	1	0	88	88	0	88	88	5	0
2022	1	2	54	415.91667	459.8042	2	2	4	3	1	13000	88888	88	1	3	1	3	2	8	2	8	888	2	8	2	8	8	8	1	1	8	88	8	8	8	6	8	6	1	8	1	0	88	88	0	88	88	7	0
2022	1	2	54	415.91667	573.0074	2	2	4	3	1	13000	88888	88	1	3	3	2	2	8	2	3	888	2	8	2	8	8	8	1	2	4	88	2	8	2	6	2	6	1	8	1	0	88	88	0	88	88	3	0
2022	1	2	54	415.91667	347.04822	1	1	5	3	2	88888	200	88	2	1	3	3	2	8	3	8	888	2	8	2	8	8	8	1	2	1	88	8	1	2	1	8	3	1	8	1	0	88	88	1	0	30	3	1
2022	1	2	54	415.91667	578.56504	2	2	2	3	2	88888	500	88	1	3	3	3	2	8	2	8	888	2	8	2	8	8	8	1	4	1	88	8	1	2	1	8	5	1	8	1	1	0	40	0	88	88	3	1
2022	1	2	54	415.91667	496.35386	2	2	2	3	2	88888	500	88	1	3	2	2	2	8	2	3	888	2	8	2	8	8	8	1	4	3	88	2	8	2	6	2	5	1	8	6	0	88	88	0	88	88	7	1
2022	1	2	54	415.91667	370.18106	2	2	4	3	2	88888	150	88	2	1	4	2	2	8	3	1	3	2	8	2	8	2	4	1	5	2	88	3	8	2	1	8	6	1	8	2	1	0	10	0	88	88	0	88
2022	1	2	54	415.91667	347.04822	2	2	4	3	2	88888	150	88	2	1	3	3	2	8	2	8	888	2	8	2	8	8	8	1	3	1	88	8	1	2	6	2	3	1	8	1	0	88	88	0	88	88	1	2
2022	1	2	54	415.91667	370.18106	2	2	2	1	2	88888	80	88	2	3	3	2	2	8	3	1	15	2	8	2	8	1	3	1	3	2	88	1	8	1	1	8	6	1	8	6	7	2	0	0	88	88	7	0
2022	1	2	54	415.91667	367.27745	2	2	2	1	2	88888	80	88	2	3	5	3	1	2	3	8	888	2	8	2	8	8	8	2	8	8	88	8	8	8	1	8	6	1	8	1	0	88	88	0	88	88	0	88
2022	1	2	54	415.91667	459.8042	2	2	4	1	2	88888	150	88	2	2	3	3	2	8	3	8	888	2	8	2	8	8	8	2	8	8	88	8	8	8	1	8	6	1	8	1	7	1	30	7	1	30	7	1
2022	1	2	54	415.91667	370.18106	2	2	4	1	2	88888	150	88	2	2	3	3	2	8	3	8	888	2	8	2	8	8	8	2	8	8	88	8	8	8	1	8	6	1	8	1	7	1	0	7	1	0	7	1
2022	1	2	54	415.91667	549.42116	2	2	3	1	2	88888	70	88	3	3	3	2	2	8	3	1	10	2	8	2	8	2	3	1	5	3	88	3	8	2	1	8	6	1	8	1	0	88	88	0	88	88	5	1
2022	1	2	54	415.91667	347.04822	2	2	3	1	2	88888	70	88	3	3	3	3	2	8	3	8	888	2	8	2	8	8	8	2	8	8	88	8	8	8	1	8	4	1	8	1	0	88	88	0	88	88	6	0
2022	1	2	54	415.91667	367.27745	1	1	1	1	2	88888	60	88	2	1	3	2	2	8	3	1	20	2	8	2	8	2	4	1	1	8	88	8	8	8	1	8	4	1	8	1	0	88	88	0	88	88	2	0
2022	1	2	54	415.91667	370.18106	2	2	2	3	2	88888	70	88	2	2	2	3	2	8	3	8	888	2	8	2	8	8	8	2	8	8	88	8	8	8	1	8	6	1	8	6	0	88	88	0	88	88	7	1
2022	1	2	54	415.91667	367.27745	2	2	2	3	2	88888	70	88	2	2	5	3	2	8	3	8	888	2	8	2	8	8	8	2	8	8	88	8	8	8	1	8	6	1	8	1	0	88	88	0	88	88	0	88
2022	1	2	54	415.91667	347.04822	1	1	1	1	2	88888	50	88	3	2	4	3	2	8	3	8	888	2	8	2	8	8	8	1	4	1	88	8	1	2	6	2	6	1	8	1	0	88	88	0	88	88	2	0
2022	1	2	54	415.91667	459.8042	3	3	4	3	1	8000	88888	88	1	2	3	3	2	8	3	8	888	2	8	2	8	8	8	1	1	8	88	8	8	8	6	8	4	1	8	1	1	1	0	0	88	88	6	1
2022	1	2	54	415.91667	549.42116	3	3	4	3	1	8000	88888	88	1	2	1	1	2	8	2	3	888	2	8	2	8	8	8	1	2	1	88	1	8	2	6	2	6	1	8	5	5	2	0	5	2	0	5	1
2022	1	2	54	415.91667	578.56504	3	3	4	3	1	8000	88888	88	1	2	2	3	2	8	2	8	888	2	8	2	8	8	8	1	4	2	88	8	2	2	5	2	5	1	8	3	4	1	0	1	1	0	5	1
2022	1	2	54	415.91667	370.18106	2	2	2	3	2	88888	300	88	1	2	3	2	2	8	3	1	10	2	8	2	8	1	3	1	6	2	88	2	8	2	1	8	5	1	8	1	0	88	88	0	88	88	0	88
2022	1	2	54	415.91667	367.27745	2	2	2	3	2	88888	300	88	1	2	3	3	1	1	3	8	888	2	8	2	8	8	8	2	8	8	88	8	8	8	1	8	6	1	8	1	0	88	88	0	88	88	2	0
2022	1	2	54	415.91667	347.04822	2	2	4	3	2	88888	600	88	1	2	3	3	2	8	2	8	888	2	8	2	8	8	8	1	5	1	88	8	3	2	6	2	3	1	8	1	0	88	88	0	88	88	4	0
2022	1	2	54	415.91667	549.42116	2	2	4	3	2	88888	600	88	1	2	3	2	2	8	2	3	888	1	1	1	2	2	3	1	5	5	14	4	8	2	6	2	5	1	8	1	0	88	88	0	88	88	1	1
2022	1	2	54	415.91667	367.27745	2	2	2	3	2	88888	700	88	1	2	2	3	2	8	2	8	888	2	8	2	8	8	8	2	8	8	88	8	8	8	6	8	6	1	8	6	5	1	0	0	88	88	7	1
2022	1	2	54	415.91667	370.18106	2	2	2	3	2	88888	700	88	1	2	2	2	2	8	1	3	888	2	8	2	8	8	8	1	4	3	88	1	8	2	6	2	6	1	8	6	6	3	0	6	3	0	6	3
2022	1	2	54	415.91667	573.0074	2	2	4	3	2	88888	600	88	1	2	2	3	2	8	2	8	888	2	8	2	8	8	8	1	3	5	12	3	8	2	6	2	3	1	8	1	2	1	0	2	0	30	7	0
2022	1	2	54	415.91667	429.3011	2	2	4	3	2	88888	600	88	1	2	3	3	2	8	2	8	888	2	8	2	8	8	8	1	2	4	88	8	2	1	3	2	2	1	8	1	0	88	88	0	88	88	7	0
2022	1	2	39	425.10345	375.38988	2	2	2	3	2	88888	250	88	2	1	2	3	2	8	3	8	888	2	8	2	8	8	8	2	8	8	88	8	8	8	6	8	3	1	8	1	3	0	40	3	1	0	7	1
2022	1	2	39	425.10345	378.35763	2	2	2	3	2	88888	250	88	2	1	3	2	2	8	3	1	15	2	8	1	2	1	3	1	1	8	88	8	8	8	6	8	6	1	8	1	0	88	88	0	88	88	7	0
2022	1	2	39	425.10345	354.71384	2	2	5	3	2	88888	350	88	2	2	2	3	2	8	2	8	888	2	8	2	8	8	8	1	1	8	88	8	8	8	1	8	6	1	8	1	0	88	88	0	88	88	3	1
2022	1	2	39	425.10345	438.78352	2	2	5	3	2	88888	350	88	2	2	2	3	2	8	2	8	888	2	8	2	8	8	8	1	4	4	88	8	4	2	1	8	3	1	8	1	0	88	88	0	88	88	7	1
2022	1	2	39	425.10345	585.66401	4	2	4	3	2	88888	400	88	1	2	3	3	2	8	2	8	888	2	8	2	8	8	8	1	5	4	88	4	8	2	6	2	3	1	8	1	0	88	88	7	2	0	3	2
2022	1	2	39	425.10345	438.78352	4	2	4	3	2	88888	400	88	1	2	3	3	2	8	2	8	888	2	8	2	8	8	8	1	5	4	88	8	4	1	6	2	4	1	8	1	2	1	0	0	88	88	7	0
2022	1	2	39	425.10345	585.66401	3	2	4	3	2	88888	300	88	1	2	3	2	2	8	2	1	25	2	8	2	8	2	4	1	1	8	88	8	8	8	6	8	6	1	8	1	0	88	88	5	6	0	6	1
2022	1	2	39	425.10345	469.96037	3	2	4	3	2	88888	300	88	1	2	3	3	2	8	2	8	888	2	8	2	8	8	8	1	1	8	88	8	8	8	6	8	5	1	8	1	0	88	88	0	88	88	3	1
2022	1	2	39	425.10345	532.07075	3	3	4	3	2	88888	250	88	2	2	2	3	2	8	3	8	888	2	8	2	8	8	8	2	8	8	88	8	8	8	1	8	5	1	8	1	0	88	88	0	88	88	7	1
2022	1	2	39	425.10345	887.01661	3	3	4	3	2	88888	250	88	2	2	2	3	2	8	3	8	888	2	8	2	8	8	8	1	1	8	88	8	8	8	1	8	3	1	8	1	2	1	0	1	1	0	3	1
2022	1	2	39	425.10345	354.71384	3	3	4	3	2	88888	700	88	1	2	3	3	2	8	2	8	888	2	8	2	8	8	8	1	2	1	88	8	1	2	1	8	3	1	8	1	0	88	88	0	88	88	7	0
2022	1	2	39	425.10345	561.55679	3	3	4	3	2	88888	700	88	1	2	2	2	2	8	2	1	20	2	8	2	8	2	4	1	5	4	88	4	8	2	1	8	2	6	2	1	0	88	88	0	88	88	3	0
2022	1	2	39	425.10345	507.31734	3	3	4	3	2	88888	700	88	1	2	2	2	2	8	2	1	10	1	1	2	8	2	4	1	5	4	88	4	8	2	1	8	3	1	8	1	0	88	88	0	88	88	5	0
2022	1	2	39	425.10345	375.38988	3	3	4	3	2	88888	1000	88	1	3	3	3	2	8	3	8	888	2	8	2	8	8	8	1	2	2	88	8	1	2	6	2	3	1	8	1	0	88	88	3	1	30	7	0
2022	1	2	39	425.10345	378.35763	3	3	4	3	2	88888	1000	88	1	3	2	2	2	8	2	1	20	1	2	2	8	2	4	1	4	4	88	3	8	2	6	2	3	1	8	1	0	88	88	0	88	88	7	1
2022	1	2	39	425.10345	507.31734	3	3	4	3	2	88888	1000	88	1	3	3	2	2	8	2	1	7	1	3	1	1	2	4	1	5	4	88	5	8	2	6	2	6	1	8	1	0	88	88	0	88	88	7	8
2022	1	2	39	425.10345	378.35763	2	2	2	3	2	88888	300	88	1	2	2	2	2	8	3	1	15	2	8	2	8	1	4	1	5	4	88	4	8	2	6	2	6	1	8	1	2	1	30	0	88	88	3	1
2022	1	2	39	425.10345	375.38988	2	2	2	3	2	88888	300	88	1	2	3	3	2	8	2	8	888	2	8	2	8	8	8	1	3	2	88	8	2	2	6	2	5	1	8	1	0	88	88	0	88	88	3	0
2022	1	2	39	425.10345	588.56812	4	4	4	3	2	88888	400	88	1	1	1	3	2	8	3	8	888	2	8	2	8	8	8	1	2	3	88	2	8	2	6	2	4	1	8	1	7	1	0	7	1	30	7	0
2022	1	2	39	425.10345	354.71384	4	4	4	3	2	88888	400	88	1	1	3	3	2	8	3	8	888	2	8	2	8	8	8	1	1	8	88	8	8	8	6	8	4	1	8	1	0	88	88	0	88	88	2	1
2022	1	2	39	425.10345	561.55679	4	4	4	3	2	88888	400	88	1	1	2	2	2	8	1	1	10	1	1	2	8	1	2	1	2	1	88	1	8	2	6	2	3	1	8	1	1	0	15	0	88	88	1	0
2022	1	2	39	425.10345	591.3444	4	4	4	3	2	88888	400	88	1	1	1	3	2	8	2	8	888	2	8	2	8	8	8	1	4	2	88	8	3	1	6	2	3	1	8	1	1	1	0	3	0	30	7	1
2022	1	2	39	425.10345	469.96037	4	3	4	3	2	88888	1000	88	1	2	2	3	2	8	2	8	888	2	8	2	8	8	8	1	3	1	88	8	1	2	6	2	6	1	8	1	0	88	88	0	88	88	5	0
2022	1	2	39	425.10345	585.66401	4	3	4	3	2	88888	1000	88	1	2	2	2	2	8	2	3	888	2	8	2	8	8	8	1	5	4	88	4	8	2	6	2	6	1	8	1	2	1	0	2	0	30	7	0
2022	1	2	39	425.10345	591.3444	4	3	4	3	2	88888	1000	88	1	2	2	3	2	8	2	8	888	2	8	2	8	8	8	1	4	1	88	8	2	2	1	8	6	1	8	1	2	0	25	2	0	20	0	88
2022	1	2	39	425.10345	704.94056	3	3	4	3	2	88888	400	88	1	2	3	3	2	8	3	8	888	2	8	2	8	8	8	1	1	8	88	8	8	8	1	8	4	1	8	1	0	88	88	0	88	88	4	0
2022	1	2	39	425.10345	887.01661	3	3	4	3	2	88888	400	88	1	2	2	3	2	8	3	8	888	2	8	2	8	8	8	2	8	8	88	8	8	8	1	8	4	1	8	1	0	88	88	0	88	88	6	1
2022	1	2	39	425.10345	375.38988	4	4	4	3	2	88888	1000	88	1	2	3	3	2	8	2	8	888	2	8	2	8	8	8	1	4	2	88	8	2	2	1	8	4	1	8	1	0	88	88	0	88	88	5	1
2022	1	2	39	425.10345	378.35763	4	4	4	3	2	88888	1000	88	1	2	3	2	2	8	2	3	888	2	8	2	8	8	8	1	4	2	88	2	8	2	6	2	3	1	8	1	0	88	88	1	0	30	2	0
2022	1	2	39	425.10345	438.78352	4	4	4	3	2	88888	1000	88	1	2	2	3	2	8	1	8	888	2	8	2	8	8	8	1	4	3	88	8	4	2	6	2	3	1	8	1	0	88	88	0	88	88	7	1
2022	1	2	39	425.10345	438.78352	4	4	4	3	2	88888	1000	88	1	2	4	3	2	8	2	8	888	2	8	2	8	8	8	1	3	1	88	8	2	2	1	8	3	1	8	1	0	88	88	0	88	88	3	1
2022	1	2	39	425.10345	438.78352	4	2	4	3	2	88888	450	88	1	2	3	3	2	8	3	8	888	2	8	2	8	8	8	1	4	5	14	8	4	1	1	8	2	1	8	1	0	88	88	0	88	88	6	0
2022	1	2	39	425.10345	585.66401	4	2	4	3	2	88888	450	88	1	2	2	1	2	8	2	3	888	2	8	2	8	8	8	1	4	3	88	3	8	2	6	2	3	1	8	1	1	1	0	1	1	0	2	0
2022	1	2	39	425.10345	507.31734	2	2	2	3	2	88888	1100	88	1	2	2	2	2	8	2	3	888	2	8	2	8	8	8	1	3	2	88	1	8	2	6	2	6	1	8	2	3	1	0	0	88	88	5	0
2022	1	2	39	425.10345	438.78352	2	2	2	3	2	88888	1100	88	1	2	1	3	2	8	2	8	888	2	8	2	8	8	8	1	3	1	88	8	1	2	6	2	4	1	8	1	0	88	88	2	1	0	7	1
2022	1	2	39	425.10345	375.38988	2	2	2	3	2	88888	300	88	1	2	2	3	2	8	3	8	888	2	8	2	8	8	8	2	8	8	88	8	8	8	1	8	5	1	8	1	0	88	88	0	88	88	6	2
2022	1	2	39	425.10345	378.35763	2	2	2	3	2	88888	300	88	1	2	2	1	2	8	3	3	888	2	8	2	8	8	8	1	2	1	88	1	8	2	1	8	6	1	8	1	0	88	88	2	1	0	6	1
2022	1	2	39	425.10345	375.38988	1	1	1	3	2	88888	60	88	3	2	2	3	2	8	2	8	888	2	8	2	8	8	8	1	2	1	88	8	1	2	1	8	3	1	8	1	0	88	88	0	88	88	7	0
2022	1	2	39	425.10345	375.38988	1	1	1	3	2	88888	90	88	2	2	3	3	2	8	3	8	888	2	8	2	8	8	8	2	8	8	88	8	8	8	1	8	6	1	8	1	0	88	88	0	88	88	5	1
2022	1	2	39	425.10345	375.38988	1	1	1	1	2	88888	57	88	2	2	4	2	2	8	3	3	888	2	8	2	8	8	8	1	5	1	88	8	1	2	1	8	4	1	8	1	0	88	88	0	88	88	4	1
2022	1	2	39	425.10345	354.71384	1	1	1	3	2	88888	200	88	1	3	3	3	2	8	2	8	888	2	8	2	8	8	8	1	5	1	88	8	1	2	6	2	6	1	8	1	0	88	88	3	1	0	5	1
2022	1	2	39	425.10345	561.55679	2	2	5	1	2	88888	200	88	1	2	2	2	2	8	2	1	20	2	8	2	8	1	1	1	4	3	88	3	8	1	6	2	3	1	8	1	2	5	0	0	88	88	7	0
2022	1	2	39	425.10345	375.38988	2	2	5	1	2	88888	200	88	1	2	4	3	2	8	3	8	888	2	8	2	8	8	8	1	1	8	88	8	8	8	1	8	3	1	8	1	0	88	88	0	88	88	0	88
2022	1	2	39	425.10345	378.35763	2	2	2	3	2	88888	170	88	1	2	4	2	2	8	3	1	10	1	3	2	8	2	4	1	5	3	88	4	8	2	1	8	2	1	8	1	0	88	88	0	88	88	4	2
2022	1	2	39	425.10345	375.38988	2	2	2	3	2	88888	170	88	1	2	2	3	2	8	2	8	888	2	8	2	8	8	8	1	4	2	88	8	2	2	1	8	6	1	8	1	0	88	88	0	88	88	7	0
2022	1	2	39	425.10345	375.38988	2	2	6	3	2	88888	260	88	2	1	4	3	2	8	3	8	888	2	8	2	8	8	8	2	8	8	88	8	8	8	1	8	6	1	8	1	0	88	88	0	88	88	7	1
2022	1	2	39	425.10345	585.66401	2	2	6	3	2	88888	260	88	2	1	3	3	2	8	2	8	888	2	8	2	8	8	8	2	8	8	88	8	8	8	6	8	6	1	8	1	3	1	0	3	1	0	3	0
2022	1	2	39	425.10345	375.38988	2	2	2	3	2	88888	300	88	1	2	3	3	2	8	2	8	888	2	8	2	8	8	8	1	2	1	88	8	1	2	6	2	6	1	8	1	0	88	88	3	1	0	7	1
2022	1	2	39	425.10345	378.35763	2	2	2	3	2	88888	300	88	1	2	3	2	2	8	2	1	10	2	8	2	8	2	4	1	5	4	88	4	8	1	6	2	1	1	8	1	0	88	88	5	2	0	5	1
2022	1	2	39	425.10345	378.35763	1	1	1	3	2	88888	100	88	2	2	3	2	2	8	3	3	888	2	8	2	8	8	8	1	1	8	88	8	8	8	1	8	6	1	8	1	0	88	88	0	88	88	7	1
2022	1	2	39	425.10345	438.78352	2	2	3	3	2	88888	300	88	2	1	2	3	2	8	2	8	888	2	8	2	8	8	8	1	2	1	88	8	1	2	1	8	5	1	8	1	0	88	88	0	88	88	3	2
2022	1	2	39	425.10345	591.3444	2	2	3	3	2	88888	300	88	2	1	3	1	2	8	3	3	888	2	8	2	8	8	8	1	2	1	88	8	1	2	1	8	3	1	8	1	1	0	20	2	0	30	5	0
2022	1	2	39	425.10345	585.66401	3	2	4	3	2	88888	700	88	1	3	2	2	2	8	2	1	10	2	8	2	8	2	4	1	5	5	14	4	8	2	6	2	6	1	8	1	0	88	88	0	88	88	5	1
2022	1	2	39	425.10345	469.96037	3	2	4	3	2	88888	700	88	1	3	3	3	2	8	2	8	888	2	8	2	8	8	8	1	4	4	88	8	4	2	1	8	6	1	8	1	0	88	88	0	88	88	7	0
2022	1	2	39	425.10345	375.38988	1	1	1	3	2	88888	120	88	1	2	2	3	2	8	2	8	888	2	8	2	8	8	8	2	8	8	88	8	8	8	1	8	6	1	8	1	0	88	88	0	88	88	5	0
2022	1	2	39	425.10345	378.35763	2	2	2	3	2	88888	60	88	2	1	3	2	2	8	3	3	888	2	8	2	8	8	8	1	1	8	88	8	8	8	1	8	6	1	8	1	0	88	88	0	88	88	7	0
2022	1	2	39	425.10345	375.38988	2	2	2	3	2	88888	60	88	2	1	5	3	2	8	3	8	888	2	8	2	8	8	8	2	8	8	88	8	8	8	1	8	6	1	8	1	0	88	88	0	88	88	5	0
2022	1	2	39	425.10345	378.35763	1	1	1	3	2	88888	130	88	2	2	3	2	2	8	3	3	888	2	8	2	8	8	8	1	5	2	88	3	8	1	6	2	3	1	8	1	0	88	88	3	0	30	4	0
2022	1	1	38	627.46551	1085.25031	4	4	7	3	2	88888	300	88	1	1	3	2	2	8	2	1	14	1	3	2	8	1	4	1	5	5	21	4	8	2	6	2	2	1	8	2	3	0	30	0	88	88	7	1
2022	1	1	38	627.46551	1047.13662	4	4	7	3	2	88888	300	88	1	1	2	3	2	8	2	8	888	2	8	2	8	8	8	1	2	2	88	8	2	2	1	8	2	1	8	1	5	0	15	3	0	10	6	2
2022	1	1	38	627.46551	828.87476	1	1	1	1	2	88888	135	88	2	2	3	2	2	8	2	1	10	1	3	2	8	1	4	1	1	8	88	8	8	8	6	8	4	1	8	1	5	2	0	0	88	88	5	4
2022	1	1	38	627.46551	558.46726	1	1	1	1	2	88888	60	88	2	1	3	1	2	8	3	3	888	2	8	2	8	8	8	1	4	2	88	3	8	1	6	2	3	1	8	1	1	1	0	2	0	30	4	2
2022	1	1	38	627.46551	828.87476	4	4	4	3	2	88888	1200	88	1	3	3	2	2	8	3	1	20	1	3	2	8	2	4	1	6	4	88	5	8	2	1	8	2	1	8	1	0	88	88	0	88	88	0	88
2022	1	1	38	627.46551	523.56831	4	4	4	3	2	88888	1200	88	1	3	2	3	1	1	2	8	888	2	8	2	8	8	8	1	4	2	88	8	2	2	6	2	4	1	8	1	2	1	0	2	1	30	7	0
2022	1	1	38	627.46551	748.81569	4	4	4	3	2	88888	1200	88	1	3	3	2	1	1	2	3	888	1	1	2	8	2	4	1	3	3	88	3	8	2	6	2	1	1	8	1	0	88	88	0	88	88	2	0
2022	1	1	38	627.46551	868.74428	4	4	4	3	2	88888	1200	88	1	3	1	2	1	1	2	1	20	1	1	2	8	1	4	1	5	4	88	3	8	2	6	2	4	1	8	1	0	88	88	0	88	88	6	1
2022	1	1	38	627.46551	558.46726	2	2	2	3	2	88888	135	88	1	2	3	2	2	8	2	3	888	2	8	2	8	8	8	1	1	8	88	8	8	8	1	8	5	1	8	1	0	88	88	1	1	30	4	1
2022	1	1	38	627.46551	554.08679	2	2	2	3	2	88888	135	88	1	2	3	3	2	8	3	8	888	2	8	2	8	8	8	2	8	8	88	8	8	8	1	8	6	1	8	1	0	88	88	0	88	88	1	0
2022	1	1	40	299.76435	250.12868	1	1	1	3	2	88888	200	88	2	2	3	2	2	8	1	1	10	2	8	2	8	1	3	1	5	3	88	8	3	2	1	8	2	1	8	1	5	0	20	7	0	20	7	0
2022	1	1	40	299.76435	309.41094	2	2	4	3	1	3000	88888	88	1	3	2	3	2	8	1	8	888	2	8	2	8	8	8	1	1	8	88	8	8	8	6	8	6	1	8	1	0	88	88	1	0	20	3	0
2022	1	1	40	299.76435	412.98463	2	2	4	3	1	3000	88888	88	1	3	2	2	2	8	2	3	888	2	8	2	8	8	8	1	1	8	88	8	8	8	6	8	4	1	8	1	5	1	0	2	0	30	1	0
2022	1	1	40	299.76435	395.98527	4	4	4	3	2	88888	300	88	2	3	3	2	2	8	1	3	888	2	8	2	8	8	8	1	6	3	88	4	8	2	6	2	4	1	8	1	0	88	88	0	88	88	6	2
2022	1	1	40	299.76435	250.12868	4	4	4	3	2	88888	300	88	2	3	4	3	2	8	1	8	888	2	8	2	8	8	8	1	3	1	88	8	1	2	6	2	3	1	8	1	2	2	0	1	1	0	3	2
2022	1	1	40	299.76435	415.03248	4	4	4	3	2	88888	300	88	2	3	3	3	2	8	3	8	888	2	8	2	8	8	8	1	4	2	88	2	8	2	1	8	4	1	8	1	0	88	88	2	1	0	4	2
2022	1	1	40	299.76435	416.99019	4	4	4	3	2	88888	300	88	2	3	4	3	2	8	3	8	888	2	8	2	8	8	8	1	4	5	14	8	4	2	1	8	3	1	8	2	0	88	88	0	88	88	7	4
2022	1	1	40	299.76435	264.70852	1	1	1	3	2	88888	60	88	3	1	4	3	2	8	3	8	888	2	8	2	8	8	8	2	8	8	88	8	8	8	1	8	6	1	8	1	0	88	88	0	88	88	0	88
2022	1	1	40	299.76435	266.80124	1	1	1	3	2	88888	53	88	3	2	4	2	2	8	3	3	888	2	8	2	8	8	8	2	8	8	88	8	8	8	1	8	1	1	8	1	0	88	88	0	88	88	2	1
2022	1	1	40	299.76435	264.70852	1	1	1	3	2	88888	57	88	2	2	3	3	2	8	3	8	888	2	8	2	8	8	8	2	8	8	88	8	8	8	1	8	6	1	8	1	0	88	88	0	88	88	0	88
2022	1	1	40	299.76435	309.41094	1	1	4	3	2	88888	400	88	1	2	3	3	2	8	2	8	888	2	8	2	8	8	8	2	8	8	88	8	8	8	1	8	5	1	8	5	0	88	88	0	88	88	7	0
2022	1	1	40	299.76435	395.98527	1	1	1	3	2	88888	50	88	2	1	3	2	2	8	3	3	888	2	8	2	8	8	8	1	3	2	88	1	8	2	1	8	4	1	8	1	0	88	88	0	88	88	2	2
2022	1	1	40	299.76435	357.73799	2	2	5	3	2	88888	300	88	2	1	2	3	2	8	1	8	888	2	8	2	8	8	8	1	2	3	88	2	8	2	5	2	2	1	8	5	2	0	30	2	2	0	5	3
2022	1	1	40	299.76435	264.70852	2	2	5	3	2	88888	300	88	2	1	4	3	2	8	3	8	888	2	8	2	8	8	8	2	8	8	88	8	8	8	1	8	6	1	8	1	0	88	88	0	88	88	2	0
2022	1	1	40	299.76435	266.80124	2	2	2	3	2	88888	100	88	3	1	3	2	2	8	3	1	15	2	8	2	8	1	4	1	1	8	88	8	8	8	1	8	6	1	8	1	0	88	88	0	88	88	4	0
2022	1	1	40	299.76435	264.70852	2	2	2	3	2	88888	100	88	3	1	4	3	1	2	3	8	888	2	8	2	8	8	8	1	1	8	88	8	8	8	1	8	6	1	8	1	0	88	88	0	88	88	5	1
2022	1	1	40	299.76435	264.70852	2	2	5	3	2	88888	250	88	2	1	4	3	2	8	3	8	888	2	8	2	8	8	8	1	1	8	88	8	8	8	1	8	5	1	8	1	0	88	88	0	88	88	0	88
2022	1	1	40	299.76435	395.98527	2	2	5	3	2	88888	250	88	2	1	3	3	2	8	1	8	888	2	8	2	8	8	8	1	4	1	88	3	8	2	1	8	5	1	8	1	0	88	88	0	88	88	0	88
2022	1	1	40	299.76435	264.70852	2	2	2	3	2	88888	150	88	2	2	4	3	2	8	3	8	888	2	8	2	8	8	8	2	8	8	88	8	8	8	1	8	6	1	8	1	0	88	88	0	88	88	1	2
2022	1	1	40	299.76435	266.80124	2	2	2	3	2	88888	150	88	2	2	4	3	2	8	3	8	888	2	8	2	8	8	8	2	8	8	88	8	8	8	1	8	6	1	8	1	0	88	88	0	88	88	0	88
2022	1	2	41	452.3	402.56355	1	1	4	3	2	88888	600	88	2	2	3	1	2	8	2	3	888	2	8	2	8	8	8	1	5	3	88	4	8	2	6	2	6	1	8	1	0	88	88	0	88	88	7	2
2022	1	2	41	452.3	629.17644	3	3	7	3	2	88888	600	88	1	2	2	3	2	8	2	8	888	2	8	2	8	8	8	2	8	8	88	8	8	8	6	8	6	1	8	1	0	88	88	0	88	88	7	1
2022	1	2	41	452.3	399.40594	3	3	7	3	2	88888	600	88	1	2	4	3	2	8	3	8	888	2	8	2	8	8	8	2	8	8	88	8	8	8	1	8	6	1	8	1	0	88	88	0	88	88	3	1
2022	1	2	41	452.3	629.17644	3	3	7	3	2	88888	600	88	1	2	3	3	2	8	3	8	888	2	8	2	8	8	8	1	1	8	88	8	8	8	1	8	5	1	8	1	0	88	88	0	88	88	3	0
2022	1	2	41	452.3	629.17644	2	2	4	3	2	88888	500	88	1	2	2	3	2	8	1	8	888	2	8	2	8	8	8	1	4	2	88	8	1	2	1	8	5	1	8	1	5	1	0	4	1	0	7	2
2022	1	2	41	452.3	377.40712	2	2	4	3	2	88888	500	88	1	2	3	3	2	8	2	8	888	2	8	2	8	8	8	2	8	8	88	8	8	8	6	8	6	1	8	1	0	88	88	0	88	88	6	1
2022	1	2	41	452.3	377.40712	2	2	2	3	2	88888	300	88	1	1	3	3	2	8	3	8	888	2	8	2	8	8	8	2	8	8	88	8	8	8	1	8	6	1	8	1	4	1	0	0	88	88	2	2
2022	1	2	41	452.3	402.56355	2	2	2	3	2	88888	300	88	1	1	3	3	2	8	3	8	888	2	8	2	8	8	8	2	8	8	88	8	8	8	6	8	6	1	8	1	0	88	88	0	88	88	7	0
2022	1	2	41	452.3	402.56355	2	2	2	3	2	88888	200	88	2	1	3	2	2	8	3	3	888	2	8	2	8	8	8	2	8	8	88	8	8	8	6	8	6	1	8	1	3	1	0	0	88	88	3	2
2022	1	2	41	452.3	399.40594	2	2	2	3	2	88888	200	88	2	1	3	3	2	8	3	8	888	2	8	2	8	8	8	2	8	8	88	8	8	8	1	8	6	1	8	1	0	88	88	0	88	88	7	1
2022	1	2	41	452.3	500.0267	1	1	4	3	2	88888	600	88	1	1	2	3	2	8	1	8	888	2	8	2	8	8	8	2	8	8	88	8	8	8	1	8	6	1	8	1	1	0	30	2	0	20	7	3
2022	1	2	41	452.3	377.40712	2	2	2	3	2	88888	400	88	1	2	2	3	2	8	3	8	888	2	8	2	8	8	8	1	3	1	88	8	1	2	6	2	6	1	8	1	0	88	88	0	88	88	5	1
2022	1	2	41	452.3	597.48312	2	2	2	3	2	88888	400	88	1	2	3	3	2	8	2	8	888	2	8	2	8	8	8	2	8	8	88	8	8	8	6	8	6	1	8	1	0	88	88	0	88	88	4	0
2022	1	2	41	452.3	402.56355	2	2	4	3	2	88888	100	88	2	2	2	2	2	8	3	3	888	2	8	2	8	8	8	1	1	8	88	8	8	8	1	8	6	1	8	1	0	88	88	0	88	88	7	2
2022	1	2	41	452.3	399.40594	2	2	4	3	2	88888	100	88	2	2	3	3	2	8	3	8	888	2	8	2	8	8	8	2	8	8	88	8	8	8	1	8	6	1	8	1	0	88	88	0	88	88	7	2
2022	1	2	41	452.3	399.40594	2	2	2	3	2	88888	200	88	1	2	4	3	2	8	3	8	888	2	8	2	8	8	8	1	2	1	88	8	1	2	6	2	6	1	8	1	0	88	88	0	88	88	3	1
2022	1	2	41	452.3	402.56355	2	2	2	3	2	88888	200	88	1	2	4	3	2	8	3	8	888	2	8	2	8	8	8	2	8	8	88	8	8	8	1	8	6	1	8	1	0	88	88	0	88	88	3	0
2022	1	2	41	452.3	466.85527	2	2	4	3	1	14000	88888	88	1	3	2	3	2	8	2	8	888	2	8	2	8	8	8	1	3	1	88	8	1	1	1	8	4	1	8	1	0	88	88	0	88	88	5	1
2022	1	2	41	452.3	539.77363	2	2	4	3	1	14000	88888	88	1	3	3	2	2	8	2	3	888	1	3	1	2	8	8	1	4	4	88	3	8	2	4	2	4	1	8	1	1	2	0	1	2	0	7	1
2022	1	1	42	412.97519	364.67996	2	2	6	1	2	88888	90	88	3	2	5	3	2	8	3	8	888	2	8	2	8	8	8	2	8	8	88	8	8	8	1	8	5	1	8	1	0	88	88	0	88	88	0	88
2022	1	1	42	412.97519	574.47326	2	2	6	1	2	88888	90	88	3	2	2	3	2	8	3	8	888	2	8	2	8	8	8	1	3	4	88	8	3	2	1	8	3	1	8	1	1	1	0	0	88	88	5	1
2022	1	1	42	412.97519	367.56303	2	2	6	1	2	88888	100	88	3	1	4	2	2	8	2	1	20	2	8	2	8	1	2	1	5	4	88	4	8	2	6	2	3	1	8	1	0	88	88	0	88	88	7	0
2022	1	1	42	412.97519	364.67996	2	2	6	1	2	88888	100	88	3	1	5	3	2	8	3	8	888	2	8	2	8	8	8	1	1	8	88	8	8	8	1	8	3	1	8	1	0	88	88	0	88	88	0	88
2022	1	1	42	412.97519	426.26497	2	2	2	3	2	88888	300	88	1	3	2	3	2	8	3	8	888	2	8	2	8	8	8	1	2	5	14	8	2	1	1	8	3	1	8	1	5	1	30	0	88	88	7	0
2022	1	1	42	412.97519	492.8435	2	2	2	3	2	88888	300	88	1	3	2	2	2	8	2	3	888	1	1	2	8	1	3	1	2	2	88	1	8	2	6	2	4	1	8	1	3	0	30	3	0	30	7	1
2022	1	1	42	412.97519	492.8435	2	2	2	3	2	88888	500	88	1	1	2	2	2	8	2	2	888	1	1	2	8	1	3	1	4	1	88	1	8	2	6	2	1	1	8	1	0	88	88	0	88	88	2	0
2022	1	1	42	412.97519	426.26497	2	2	2	3	2	88888	500	88	1	1	3	3	2	8	2	8	888	2	8	2	8	8	8	1	3	1	88	8	2	2	6	2	3	1	8	1	5	1	0	3	0	20	4	0
2022	1	1	42	412.97519	492.8435	2	2	2	3	2	88888	500	88	1	2	2	2	2	8	2	1	10	2	8	2	8	2	4	1	6	4	88	5	8	2	6	2	3	1	8	1	0	88	88	0	88	88	7	0
2022	1	1	42	412.97519	456.55234	2	2	2	3	2	88888	500	88	1	2	2	2	2	8	2	1	10	1	3	2	8	2	2	1	6	4	88	8	5	1	1	8	3	1	8	1	0	88	88	0	88	88	3	1
2022	1	2	43	555.8	981.60435	2	2	2	3	2	88888	100	88	2	2	2	3	2	8	3	8	888	2	8	2	8	8	8	1	1	8	88	8	8	8	1	8	4	1	8	1	0	88	88	0	88	88	5	1
2022	1	2	43	555.8	769.5213	4	4	4	3	2	88888	600	88	1	1	2	3	2	8	3	8	888	2	8	2	8	8	8	1	3	1	88	1	8	2	1	8	4	1	8	1	3	1	0	5	1	0	7	0
2022	1	2	43	555.8	494.68234	4	4	4	3	2	88888	600	88	1	1	2	2	2	8	2	3	888	2	8	2	8	8	8	1	1	8	88	8	8	8	6	8	6	1	8	1	0	88	88	0	88	88	7	0
2022	1	2	43	555.8	463.76935	4	4	4	3	2	88888	600	88	1	1	2	3	2	8	2	8	888	2	8	2	8	8	8	1	4	2	88	8	1	2	1	8	3	1	8	1	0	88	88	0	88	88	7	0
2022	1	2	43	555.8	769.5213	4	4	4	3	2	88888	600	88	1	1	1	3	2	8	3	8	888	2	8	2	8	8	8	1	4	3	88	2	8	2	6	2	3	1	8	1	5	0	30	0	88	88	6	0
2022	1	2	43	555.8	494.68234	1	1	1	3	2	88888	250	88	1	1	3	1	2	8	2	3	888	2	8	2	8	8	8	1	1	8	88	8	8	8	5	8	2	1	8	1	0	88	88	0	88	88	6	1
2022	1	2	43	555.8	989.36468	2	2	2	3	2	88888	300	88	1	2	2	1	2	8	3	3	888	2	8	2	8	8	8	2	8	8	88	8	8	8	1	8	6	1	8	1	0	88	88	0	88	88	5	0
2022	1	2	43	555.8	742.02351	6	6	7	3	2	88888	300	88	1	3	4	2	2	8	3	3	888	2	8	2	8	8	8	1	4	2	88	1	8	2	1	8	6	1	8	1	0	88	88	0	88	88	1	0
2022	1	2	43	555.8	736.20326	6	6	7	3	2	88888	300	88	1	3	4	3	2	8	3	8	888	2	8	2	8	8	8	1	2	1	88	8	1	2	1	8	6	1	8	1	0	88	88	0	88	88	3	0
2022	1	2	43	555.8	695.65401	6	6	7	3	2	88888	300	88	1	3	3	3	2	8	2	8	888	2	8	2	8	8	8	1	4	1	88	8	1	2	6	2	6	1	8	1	5	0	30	0	88	88	7	1
2022	1	2	43	555.8	1096.68195	6	6	7	3	2	88888	300	88	1	3	3	1	2	8	3	3	888	2	8	2	8	8	8	1	4	5	21	8	3	1	1	8	3	1	8	1	0	88	88	0	88	88	7	0
2022	1	2	43	555.8	734.20544	5	2	4	3	2	88888	500	88	1	2	2	2	2	8	2	1	10	2	8	2	8	1	4	1	3	2	88	1	8	1	6	2	6	1	8	1	0	88	88	0	88	88	7	1
2022	1	2	43	555.8	614.44802	5	2	4	3	2	88888	500	88	1	2	2	3	2	8	2	8	888	2	8	2	8	8	8	1	3	2	88	8	2	2	6	2	3	1	8	1	2	0	40	0	88	88	5	1
2022	1	2	43	555.8	490.80217	2	2	2	3	2	88888	260	88	1	2	2	3	2	8	3	8	888	2	8	2	8	8	8	1	3	1	88	8	1	2	1	8	3	1	8	1	0	88	88	0	88	88	6	1
2022	1	2	43	555.8	494.68234	2	2	2	3	2	88888	260	88	1	2	2	2	2	8	3	3	888	2	8	2	8	8	8	1	4	2	88	1	8	2	6	2	1	1	8	1	0	88	88	0	88	88	6	1
2022	1	2	43	555.8	734.20544	3	3	4	3	2	88888	500	88	1	2	1	2	2	8	2	1	15	2	8	2	8	2	3	1	5	2	88	1	8	2	6	2	4	1	8	2	1	0	30	1	0	30	2	0
2022	1	2	43	555.8	463.76935	3	3	4	3	2	88888	500	88	1	2	3	3	2	8	3	8	888	2	8	2	8	8	8	1	2	2	88	8	2	2	1	8	3	1	8	1	0	88	88	3	2	0	7	1
2022	1	2	43	555.8	769.5213	3	3	4	3	2	88888	500	88	1	2	2	3	2	8	2	8	888	2	8	2	8	8	8	1	3	3	88	2	8	2	6	2	3	1	8	1	1	1	0	0	88	88	5	0
2022	1	2	43	555.8	463.76935	4	4	4	3	2	88888	700	88	1	2	3	3	2	8	3	8	888	2	8	2	8	8	8	1	5	2	88	8	2	2	1	8	3	1	8	1	3	0	40	0	88	88	5	0
2022	1	2	43	555.8	734.20544	4	4	4	3	2	88888	700	88	1	2	3	2	2	8	2	1	10	2	8	2	8	1	3	1	5	4	88	3	8	2	6	2	2	1	8	1	0	88	88	3	0	20	7	1
2022	1	2	43	555.8	769.5213	4	4	4	3	2	88888	700	88	1	2	1	2	2	8	3	3	888	2	8	2	8	8	8	1	4	5	20	4	8	2	1	8	3	1	8	1	1	2	0	0	88	88	0	88
2022	1	2	43	555.8	573.68596	4	4	4	3	2	88888	700	88	1	2	2	3	2	8	2	8	888	2	8	2	8	8	8	1	3	1	88	8	1	2	1	8	2	1	8	1	0	88	88	0	88	88	5	0
2022	1	2	43	555.8	490.80217	1	1	1	3	2	88888	100	88	2	2	4	3	2	8	3	8	888	2	8	2	8	8	8	1	1	8	88	8	8	8	1	8	6	1	8	1	0	88	88	0	88	88	7	1
2022	1	1	42	412.97519	852.52993	2	2	5	3	1	4000	88888	88	1	2	1	3	2	8	2	8	888	2	8	2	8	8	8	1	3	4	88	8	3	2	6	2	5	1	8	1	5	2	0	0	88	88	5	0
2022	1	1	42	412.97519	571.77619	2	2	6	3	2	88888	250	88	2	1	2	3	2	8	2	8	888	2	8	2	8	8	8	1	2	1	88	1	8	2	1	8	6	1	8	1	0	88	88	3	1	0	5	0
2022	1	1	42	412.97519	571.77619	2	2	6	3	2	88888	250	88	2	1	2	3	2	8	2	8	888	2	8	2	8	8	8	1	3	1	88	1	8	2	1	8	4	1	8	1	0	88	88	3	1	0	5	0
2022	1	1	42	412.97519	568.95493	1	1	3	3	2	88888	250	88	1	2	2	3	2	8	2	8	888	2	8	2	8	8	8	1	5	5	14	4	8	2	1	8	6	1	8	1	0	88	88	5	1	30	4	1
2022	1	1	42	412.97519	367.56303	2	2	2	3	2	88888	75	88	3	1	2	2	2	8	3	3	888	2	8	2	8	8	8	2	8	8	88	8	8	8	1	8	5	1	8	1	0	88	88	0	88	88	4	1
2022	1	1	42	412.97519	364.67996	2	2	2	3	2	88888	75	88	3	1	3	3	2	8	3	8	888	2	8	2	8	8	8	2	8	8	88	8	8	8	1	8	6	1	8	1	0	88	88	0	88	88	7	0
2022	1	1	42	412.97519	364.67996	2	2	5	3	2	88888	200	88	2	2	4	3	2	8	2	8	888	2	8	2	8	8	8	1	1	8	88	8	8	8	1	8	3	1	8	1	0	88	88	0	88	88	6	2
2022	1	1	42	412.97519	545.5355	2	2	5	3	2	88888	200	88	2	2	3	2	2	8	2	1	40	2	8	2	8	2	4	1	1	8	88	8	8	8	6	8	1	1	8	1	0	88	88	0	88	88	7	0
2022	1	1	42	412.97519	364.67996	1	1	1	3	2	88888	130	88	2	2	2	2	2	8	2	1	5	2	8	2	8	2	3	1	1	8	88	8	8	8	1	8	6	1	8	1	0	88	88	0	88	88	7	1
2022	1	1	42	412.97519	571.77619	2	2	3	3	2	88888	400	88	1	2	2	3	2	8	2	8	888	2	8	2	8	8	8	1	4	5	14	3	8	2	1	8	5	1	8	1	0	88	88	0	88	88	7	2
2022	1	1	42	412.97519	426.26497	2	2	3	3	2	88888	400	88	1	2	3	1	2	8	2	3	888	2	8	2	8	8	8	1	2	5	14	8	2	2	1	8	6	1	8	1	0	88	88	0	88	88	5	1
2022	1	1	42	412.97519	367.56303	2	2	2	3	2	88888	170	88	3	3	4	2	2	8	3	1	10	2	8	2	8	2	3	1	6	2	88	2	8	2	1	8	5	1	8	1	0	88	88	0	88	88	7	1
2022	1	1	42	412.97519	364.67996	2	2	2	3	2	88888	170	88	3	3	4	3	2	8	3	8	888	2	8	2	8	8	8	1	2	1	88	8	1	2	1	8	5	1	8	1	0	88	88	0	88	88	7	2
2022	1	1	42	412.97519	344.5938	3	3	6	3	2	88888	300	88	2	2	2	3	2	8	2	8	888	2	8	2	8	8	8	2	8	8	88	8	8	8	1	8	5	1	8	1	0	88	88	0	88	88	5	1
2022	1	1	42	412.97519	364.67996	3	3	6	3	2	88888	300	88	2	2	4	3	2	8	3	8	888	2	8	2	8	8	8	2	8	8	88	8	8	8	1	8	3	1	8	1	0	88	88	0	88	88	0	88
2022	1	1	42	412.97519	545.5355	3	3	6	3	2	88888	300	88	2	2	4	2	2	8	2	3	888	2	8	2	8	8	8	1	6	2	88	2	8	2	6	2	1	1	8	1	0	88	88	5	1	0	5	1
2022	1	1	42	412.97519	367.56303	1	1	1	3	2	88888	100	88	2	2	2	2	2	8	3	1	15	2	8	2	8	2	4	1	1	8	88	8	8	8	6	8	4	1	8	1	0	88	88	0	88	88	7	0
2022	1	1	42	412.97519	456.55234	1	1	1	3	2	88888	150	88	2	1	2	2	2	8	3	2	888	2	8	2	8	2	3	1	4	5	14	8	3	2	1	8	6	1	8	1	0	88	88	0	88	88	7	0
2022	1	1	42	412.97519	344.5938	2	2	6	3	2	88888	300	88	1	2	3	3	2	8	2	8	888	2	8	2	8	8	8	1	2	1	88	8	1	2	1	8	3	1	8	1	0	88	88	0	88	88	5	1
2022	1	1	42	412.97519	364.67996	2	2	6	3	2	88888	300	88	1	2	4	3	2	8	3	8	888	2	8	2	8	8	8	1	1	8	88	8	8	8	1	8	3	1	8	1	0	88	88	0	88	88	0	88
2022	1	1	44	504.3458	601.88495	2	2	3	3	2	88888	250	88	1	2	3	3	2	8	2	8	888	2	8	2	8	8	8	1	4	4	88	4	8	2	6	2	3	1	8	1	0	88	88	0	88	88	3	0
2022	1	1	44	504.3458	701.57526	2	2	3	3	2	88888	250	88	1	2	2	1	2	8	3	3	888	1	1	1	1	2	3	1	4	3	88	8	4	2	1	8	4	1	8	1	0	88	88	0	88	88	3	1
2022	1	1	44	504.3458	1085.25031	2	2	2	3	2	88888	800	88	1	3	1	2	2	8	2	3	888	2	8	2	8	8	8	1	4	2	88	1	8	2	6	2	2	1	8	1	2	2	0	0	88	88	7	0
2022	1	1	44	504.3458	445.36527	2	2	3	3	2	88888	400	88	2	1	2	3	2	8	2	8	888	2	8	2	8	8	8	1	5	1	88	8	2	2	1	8	5	1	8	1	0	88	88	0	88	88	7	0
2022	1	1	44	504.3458	445.36527	2	2	3	3	2	88888	400	88	2	1	2	3	2	8	2	8	888	2	8	2	8	8	8	1	1	8	88	8	8	8	1	8	2	1	8	1	0	88	88	0	88	88	7	1
2022	1	1	44	504.3458	445.36527	2	2	2	3	2	88888	300	88	1	1	2	3	2	8	2	8	888	2	8	2	8	8	8	1	2	1	88	8	1	2	1	8	6	1	8	1	0	88	88	0	88	88	7	2
2022	1	1	44	504.3458	666.23503	2	2	2	3	2	88888	300	88	1	1	2	2	2	8	2	3	888	2	8	2	8	8	8	1	2	2	88	1	8	2	6	2	5	1	8	1	1	0	20	0	88	88	7	0
2022	1	1	44	504.3458	935.43369	4	4	4	3	2	88888	600	88	1	2	2	3	2	8	3	8	888	2	8	2	8	8	8	1	4	5	14	8	4	1	6	2	3	1	8	1	3	1	0	2	0	30	4	0
2022	1	1	44	504.3458	743.41917	4	4	4	3	2	88888	600	88	1	2	3	3	2	8	2	8	888	2	8	2	8	8	8	1	4	1	88	8	1	2	6	2	5	1	8	1	3	0	30	3	0	30	7	0
2022	1	1	44	504.3458	888.31338	4	4	4	3	2	88888	600	88	1	2	2	2	2	8	2	1	10	1	2	2	8	1	4	1	5	2	88	2	8	1	6	2	6	1	8	1	0	88	88	2	0	30	7	1
2022	1	1	44	504.3458	520.57593	2	2	5	3	2	88888	400	88	2	2	4	2	2	8	1	1	40	2	8	2	8	2	2	1	6	3	88	8	5	1	1	8	3	1	8	1	2	1	0	0	88	88	7	0
2022	1	1	44	504.3458	445.36527	2	2	5	3	2	88888	400	88	2	2	3	3	2	8	2	8	888	2	8	2	8	8	8	1	3	1	88	8	1	2	1	8	6	1	8	1	0	88	88	2	1	0	5	1
2022	1	1	44	504.3458	448.88622	1	1	1	1	2	88888	80	88	3	1	4	2	2	8	3	1	20	2	8	2	8	1	2	1	2	1	88	1	8	2	6	2	4	1	8	1	0	88	88	0	88	88	4	1
2022	1	1	44	504.3458	445.36527	1	1	1	1	2	88888	90	88	2	2	3	3	2	8	3	8	888	2	8	2	8	8	8	1	4	2	88	8	2	2	1	8	3	1	8	1	0	88	88	0	88	88	7	0
2022	1	1	44	504.3458	448.88622	1	1	1	3	2	88888	250	88	2	2	2	2	2	8	2	1	10	2	8	2	8	1	4	1	6	4	88	5	8	1	4	2	2	1	8	1	0	88	88	6	5	0	7	2
2022	1	1	44	504.3458	694.836	4	2	4	3	2	88888	400	88	2	3	3	2	2	8	2	3	888	1	1	2	8	2	4	1	5	5	14	4	8	2	1	8	6	1	8	1	0	88	88	0	88	88	7	1
2022	1	1	44	504.3458	520.57593	4	2	4	3	2	88888	400	88	2	3	3	2	2	8	2	3	888	2	8	1	1	2	4	1	5	4	88	8	4	2	6	2	3	1	8	6	0	88	88	0	88	88	7	1
2022	1	1	44	504.3458	445.36527	2	2	2	3	2	88888	90	88	1	2	4	3	2	8	3	8	888	2	8	2	8	8	8	1	1	8	88	8	8	8	1	8	5	1	8	1	0	88	88	0	88	88	5	0
2022	1	1	44	504.3458	448.88622	2	2	2	3	2	88888	90	88	1	2	2	2	2	8	2	3	888	2	8	2	8	8	8	1	6	4	88	5	8	1	1	8	6	1	8	1	0	88	88	0	88	88	7	1
2022	1	1	44	504.3458	445.36527	2	2	2	3	2	88888	220	88	2	2	2	3	2	8	2	8	888	2	8	2	8	8	8	1	2	1	88	8	1	2	1	8	3	1	8	1	0	88	88	0	88	88	6	1
2022	1	1	44	504.3458	448.88622	2	2	2	3	2	88888	220	88	2	2	2	2	2	8	2	3	888	2	8	2	8	8	8	1	4	2	88	2	8	2	6	2	6	1	8	1	0	88	88	0	88	88	7	2
2022	1	2	45	478	425.43749	3	3	4	3	2	88888	300	88	1	1	2	2	2	8	3	3	888	2	8	2	8	8	8	1	2	2	88	1	8	2	1	8	6	1	8	1	0	88	88	0	88	88	7	1
2022	1	2	45	478	422.10047	3	3	4	3	2	88888	300	88	1	1	5	3	2	8	3	8	888	2	8	2	8	8	8	2	8	8	88	8	8	8	1	8	6	1	8	1	0	88	88	0	88	88	7	0
2022	1	2	45	478	398.85165	3	3	4	3	2	88888	300	88	1	1	1	3	2	8	2	8	888	2	8	2	8	8	8	1	1	8	88	8	8	8	6	8	6	1	8	1	7	1	0	7	1	0	7	2
2022	1	2	45	478	844.20093	2	2	5	3	2	88888	200	88	2	1	4	3	2	8	2	8	888	2	8	2	8	8	8	2	8	8	88	8	8	8	1	8	3	1	8	1	0	88	88	0	88	88	7	0
2022	1	2	45	478	422.10047	3	3	4	3	2	88888	500	88	1	2	3	3	2	8	3	8	888	2	8	2	8	8	8	1	2	1	88	8	1	2	1	8	6	1	8	1	0	88	88	5	0	50	4	0
2022	1	2	45	478	425.43749	3	3	4	3	2	88888	500	88	1	2	3	3	2	8	2	8	888	2	8	2	8	8	8	1	2	1	88	1	8	2	6	2	6	1	8	1	0	88	88	0	88	88	5	1
2022	1	2	45	478	570.44394	3	3	4	3	2	88888	500	88	1	2	1	2	2	8	2	1	7	2	8	2	8	2	3	1	2	2	88	1	8	2	6	2	5	1	8	1	3	3	0	0	88	88	6	1
2022	1	2	45	478	422.10047	2	2	5	3	2	88888	400	88	1	2	3	3	2	8	2	8	888	2	8	2	8	8	8	2	8	8	88	8	8	8	1	8	6	1	8	1	0	88	88	0	88	88	6	0
2022	1	2	45	478	658.53945	2	2	5	3	2	88888	400	88	1	2	3	2	2	8	2	1	10	2	8	2	8	2	3	1	4	4	88	3	8	2	1	8	2	1	8	1	0	88	88	0	88	88	2	0
2022	1	2	45	478	425.43749	3	3	4	3	2	88888	300	88	1	2	3	2	2	8	3	3	888	2	8	2	8	8	8	1	2	1	88	1	8	2	1	8	4	1	8	1	0	88	88	0	88	88	7	1
2022	1	2	45	478	422.10047	3	3	4	3	2	88888	300	88	1	2	2	3	2	8	3	8	888	2	8	2	8	8	8	2	8	8	88	8	8	8	1	8	4	1	8	1	0	88	88	4	2	0	5	0
2022	1	2	45	478	658.53945	3	3	4	3	2	88888	300	88	1	2	2	2	2	8	2	1	20	2	8	2	8	2	4	1	5	3	88	4	8	2	6	2	4	1	8	1	0	88	88	0	88	88	7	1
2022	1	2	45	478	422.10047	1	1	1	3	2	88888	50	88	2	2	3	3	2	8	3	8	888	2	8	2	8	8	8	1	3	1	88	8	1	2	1	8	6	1	8	1	0	88	88	0	88	88	5	0
2022	1	2	45	478	598.27748	3	3	5	3	2	88888	700	88	1	2	2	3	2	8	2	8	888	2	8	2	8	8	8	1	2	2	88	8	2	2	6	2	3	1	8	1	0	88	88	0	88	88	0	88
2022	1	2	45	478	997.39002	3	3	5	3	2	88888	700	88	1	2	2	3	2	8	2	8	888	2	8	2	8	8	8	1	3	1	88	8	1	2	1	8	5	1	8	1	0	88	88	0	88	88	7	1
2022	1	2	45	478	528.43856	4	2	4	1	2	88888	130	88	1	2	3	3	2	8	3	8	888	2	8	2	8	8	8	1	1	8	88	8	8	8	6	8	6	1	8	1	0	88	88	1	1	0	3	0
2022	1	2	45	478	658.53945	4	2	4	1	2	88888	130	88	1	2	2	3	2	8	2	8	888	2	8	2	8	8	8	2	8	8	88	8	8	8	6	8	1	1	8	1	0	88	88	0	88	88	3	0
2022	1	2	45	478	844.20093	2	2	2	3	2	88888	500	88	1	2	2	3	2	8	2	8	888	2	8	2	8	8	8	1	2	1	88	8	1	2	1	8	3	1	8	1	0	88	88	0	88	88	7	0
2022	1	2	45	478	425.43749	3	3	4	3	2	88888	600	88	1	3	2	2	2	8	2	1	30	2	8	2	8	2	4	1	6	2	88	4	8	2	1	8	4	1	8	1	0	88	88	5	6	0	5	0
2022	1	2	45	478	398.85165	3	3	4	3	2	88888	600	88	1	3	2	3	2	8	2	8	888	2	8	2	8	8	8	1	1	8	88	8	8	8	6	8	6	1	8	1	0	88	88	0	88	88	7	1
2022	1	2	45	478	664.92667	3	3	4	3	2	88888	600	88	1	3	3	3	2	8	2	8	888	2	8	2	8	8	8	1	2	2	88	8	2	2	6	2	6	1	8	1	0	88	88	0	88	88	6	2
2022	1	2	46	441.42424	389.80205	1	1	2	3	1	1500	88888	88	1	2	3	3	2	8	3	8	888	2	8	2	8	8	8	1	2	1	88	8	1	2	1	8	2	1	8	1	0	88	88	0	88	88	6	0
2022	1	2	46	441.42424	611.16473	1	1	5	3	2	88888	400	88	2	3	2	3	2	8	2	8	888	2	8	2	8	8	8	1	1	8	88	8	8	8	1	8	5	1	8	1	0	88	88	0	88	88	7	1
2022	1	2	46	441.42424	389.80205	2	2	5	3	2	88888	400	88	2	2	2	3	2	8	3	8	888	2	8	2	8	8	8	2	8	8	88	8	8	8	1	8	6	1	8	1	0	88	88	1	1	0	3	1
2022	1	2	46	441.42424	455.62952	2	2	5	3	2	88888	400	88	2	2	2	3	2	8	2	8	888	2	8	2	8	8	8	1	4	2	88	8	3	1	6	2	6	1	8	1	5	0	30	0	88	88	7	1
2022	1	2	46	441.42424	389.80205	2	2	6	3	2	88888	150	88	2	2	2	3	2	8	3	8	888	2	8	2	8	8	8	2	8	8	88	8	8	8	1	8	3	1	8	1	0	88	88	0	88	88	7	0
2022	1	2	46	441.42424	368.33219	2	2	6	3	2	88888	150	88	2	2	2	3	2	8	2	8	888	2	8	2	8	8	8	1	4	1	88	8	2	2	6	2	6	1	8	1	0	88	88	4	2	0	7	1
2022	1	2	46	441.42424	455.62952	2	2	4	3	2	88888	300	88	1	1	3	1	2	8	3	3	888	2	8	2	8	8	8	1	3	1	88	8	2	2	1	8	6	1	8	1	2	0	10	0	88	88	3	0
2022	1	2	46	441.42424	526.79453	2	2	4	3	2	88888	300	88	1	1	3	1	2	8	2	3	888	2	8	2	8	8	8	1	5	3	88	4	8	1	6	2	5	1	8	1	1	0	10	1	0	10	5	0
2022	1	2	46	441.42424	389.80205	1	1	1	3	2	88888	75	88	2	2	3	3	2	8	3	8	888	2	8	2	8	8	8	2	8	8	88	8	8	8	1	8	6	1	8	1	0	88	88	0	88	88	2	0
2022	1	2	46	441.42424	1053.58904	2	2	4	3	1	5800	88888	88	1	2	3	2	2	8	2	2	888	1	3	1	1	2	4	1	4	5	14	4	8	2	1	8	5	1	8	1	0	88	88	0	88	88	3	0
2022	1	2	46	441.42424	389.80205	1	1	1	1	2	88888	84	88	4	3	4	3	2	8	3	8	888	2	8	2	8	8	8	2	8	8	88	8	8	8	1	8	6	1	8	1	0	88	88	0	88	88	0	88
2022	1	2	46	441.42424	488.00333	1	1	1	3	1	3000	88888	88	2	3	4	2	2	8	2	1	20	2	8	2	8	1	1	2	8	8	88	8	8	8	1	8	2	1	8	1	0	88	88	3	1	0	3	0
2022	1	2	46	441.42424	608.14912	1	1	1	3	1	4000	88888	88	1	2	2	3	2	8	2	8	888	2	8	2	8	8	8	1	2	1	88	1	8	1	1	8	5	1	8	1	5	0	30	3	0	10	7	1
2022	1	2	46	441.42424	611.16473	1	1	1	3	1	5500	88888	88	1	2	1	1	2	8	2	3	888	2	8	2	8	8	8	1	5	2	88	2	8	2	6	2	4	1	8	1	2	0	30	2	0	30	7	1
2022	1	2	46	441.42424	455.62952	1	1	1	3	2	88888	250	88	2	2	3	3	2	8	2	8	888	2	8	2	8	8	8	1	2	1	88	8	1	2	1	8	5	1	8	1	1	0	30	1	0	30	7	1
2022	1	2	46	441.42424	488.00333	1	1	1	3	2	88888	300	88	1	2	3	3	2	8	2	8	888	2	8	2	8	8	8	1	2	3	88	8	2	2	1	8	4	1	8	1	1	0	30	1	0	30	6	1
2022	1	2	46	441.42424	911.25904	2	2	2	3	1	6000	88888	88	1	3	2	3	2	8	3	8	888	2	8	2	8	8	8	1	4	1	88	8	2	1	1	8	4	1	8	1	1	0	30	2	0	30	5	0
2022	1	2	46	441.42424	392.88373	1	1	1	3	1	1000	88888	88	1	2	2	2	2	8	2	3	888	2	8	2	8	8	8	1	4	5	21	4	8	2	1	8	6	1	8	2	6	1	0	6	1	0	3	0
2022	1	2	46	441.42424	608.14912	2	2	2	3	1	0	88888	88	1	2	3	2	2	8	3	3	888	1	3	2	8	8	8	1	1	8	88	8	8	8	6	8	6	1	8	1	5	2	0	3	1	0	7	2
2022	1	2	46	441.42424	488.00333	2	2	2	3	1	0	88888	88	1	2	3	3	2	8	3	8	888	2	8	2	8	8	8	2	8	8	88	8	8	8	1	8	6	1	8	1	0	88	88	0	88	88	1	1
2022	1	2	46	441.42424	389.80205	1	1	1	3	2	88888	150	88	1	2	4	3	2	8	2	8	888	2	8	2	8	8	8	1	1	8	88	8	8	8	1	8	6	1	8	1	0	88	88	0	88	88	3	0
2022	1	2	46	441.42424	583.11637	1	1	1	1	2	88888	11	88	1	3	3	2	2	8	3	1	20	2	8	2	8	2	4	1	5	3	88	4	8	2	6	2	1	6	2	6	0	88	88	2	0	30	0	88
2022	1	2	46	441.42424	389.80205	3	3	5	1	2	88888	100	88	2	1	3	3	2	8	3	8	888	2	8	2	8	8	8	2	8	8	88	8	8	8	1	8	4	1	8	1	0	88	88	0	88	88	4	2
2022	1	2	46	441.42424	614.0476	3	3	5	1	2	88888	100	88	2	1	3	3	2	8	3	8	888	2	8	2	8	8	8	2	8	8	88	8	8	8	1	8	4	1	8	1	0	88	88	0	88	88	4	1
2022	1	2	46	441.42424	611.16473	3	3	5	1	2	88888	100	88	2	1	3	3	2	8	2	8	888	2	8	2	8	8	8	2	8	8	88	8	8	8	1	8	4	1	8	1	0	88	88	0	88	88	5	1
2022	1	2	46	441.42424	368.33219	2	2	5	1	2	88888	90	88	2	2	4	3	2	8	3	8	888	2	8	2	8	8	8	2	8	8	88	8	8	8	1	8	3	1	8	1	0	88	88	0	88	88	0	88
2022	1	2	46	441.42424	611.16473	2	2	5	1	2	88888	90	88	2	2	1	3	2	8	3	8	888	2	8	2	8	8	8	2	8	8	88	8	8	8	1	8	2	1	8	1	0	88	88	0	88	88	1	2
2022	1	2	46	441.42424	368.33219	4	4	4	1	2	88888	160	88	1	2	2	3	2	8	3	8	888	2	8	2	8	8	8	1	3	2	88	8	1	2	1	8	6	1	8	1	0	88	88	0	88	88	7	2
2022	1	2	46	441.42424	392.88373	4	4	4	1	2	88888	160	88	1	2	3	2	2	8	3	3	888	2	8	2	8	8	8	1	3	1	88	1	8	2	1	8	6	1	8	1	0	88	88	0	88	88	7	2
2022	1	2	46	441.42424	611.16473	4	4	4	1	2	88888	160	88	1	2	2	3	2	8	2	8	888	2	8	2	8	8	8	1	5	4	88	4	8	1	1	8	6	1	8	1	0	88	88	0	88	88	7	2
2022	1	2	46	441.42424	611.16473	4	4	4	1	2	88888	160	88	1	2	3	3	2	8	2	8	888	2	8	2	8	8	8	1	4	2	88	3	8	2	1	8	6	1	8	1	0	88	88	2	0	30	5	0
2022	1	2	46	441.42424	368.33219	2	2	4	1	2	88888	170	88	3	3	4	3	2	8	3	8	888	2	8	2	8	8	8	2	8	8	88	8	8	8	1	8	6	1	8	2	0	88	88	0	88	88	2	0
2022	1	2	46	441.42424	583.11637	2	2	4	1	2	88888	170	88	3	3	5	3	2	8	3	8	888	2	8	2	8	8	8	2	8	8	88	8	8	8	1	8	6	1	8	1	0	88	88	0	88	88	1	0
2022	1	2	46	441.42424	368.33219	2	2	2	3	2	88888	210	88	2	2	3	3	2	8	2	8	888	2	8	2	8	8	8	1	4	2	88	8	1	2	1	8	5	1	8	1	0	88	88	3	1	0	7	0
2022	1	2	46	441.42424	392.88373	2	2	2	3	2	88888	210	88	2	2	3	2	2	8	3	3	888	2	8	2	8	8	8	1	1	8	88	8	8	8	1	8	4	1	8	1	0	88	88	7	2	0	7	0
2022	1	2	46	441.42424	608.14912	1	1	1	3	2	88888	300	88	1	3	2	2	2	8	2	1	10	2	8	2	8	1	4	1	1	8	88	8	8	8	6	8	6	1	8	1	5	3	0	4	2	0	5	1
2022	1	2	46	441.42424	526.79453	2	2	2	3	2	88888	600	88	1	1	3	3	2	8	2	8	888	2	8	2	8	8	8	1	4	3	88	2	8	2	6	2	3	1	8	1	0	88	88	0	88	88	7	1
2022	1	2	46	441.42424	614.0476	2	2	2	3	2	88888	600	88	1	1	2	3	2	8	2	8	888	2	8	2	8	8	8	1	3	1	88	8	2	2	6	2	3	1	8	1	1	1	0	1	1	0	7	1
2022	1	2	46	441.42424	583.11637	2	2	4	3	2	88888	800	88	1	2	1	2	2	8	1	1	10	2	8	2	8	2	4	1	6	3	88	4	8	2	6	2	6	1	8	1	0	88	88	0	88	88	7	1
2022	1	2	46	441.42424	488.00333	2	2	4	3	2	88888	800	88	1	2	1	3	2	8	2	8	888	2	8	2	8	8	8	1	4	2	88	8	3	2	6	2	6	1	8	1	1	2	0	1	2	0	1	2
2022	1	2	46	441.42424	1096.68195	3	3	5	3	2	88888	250	88	1	2	3	3	2	8	3	8	888	2	8	2	8	8	8	1	5	2	88	8	3	2	1	8	3	1	8	1	1	1	0	0	88	88	6	2
2022	1	2	46	441.42424	389.80205	1	1	4	3	2	88888	400	88	1	1	4	2	2	8	3	1	5	2	8	2	8	2	4	1	4	2	88	8	3	2	1	8	5	1	8	1	0	88	88	0	88	88	5	1
2022	1	2	46	441.42424	389.80205	1	1	1	3	2	88888	100	88	1	2	3	3	2	8	3	8	888	2	8	2	8	8	8	1	5	1	88	8	2	2	1	8	6	1	8	1	0	88	88	0	88	88	5	1
2022	1	2	46	441.42424	368.33219	1	1	3	3	2	88888	150	88	2	1	3	3	2	8	3	8	888	2	8	2	8	8	8	1	1	8	88	8	8	8	6	8	5	1	8	1	2	0	30	2	0	30	5	0
2022	1	2	46	441.42424	389.80205	1	1	1	3	2	88888	50	88	2	2	3	3	2	8	3	8	888	2	8	2	8	8	8	1	1	8	88	8	8	8	1	8	6	1	8	1	0	88	88	0	88	88	3	0
2022	1	2	46	441.42424	392.88373	1	1	1	3	2	88888	200	88	1	1	3	2	2	8	2	1	10	2	8	2	8	2	3	1	4	3	88	4	8	2	1	8	5	1	8	1	0	88	88	0	88	88	0	88
2022	1	2	46	441.42424	368.33219	1	1	1	3	2	88888	300	88	1	1	3	3	2	8	2	8	888	2	8	2	8	8	8	1	4	2	88	8	1	2	6	2	5	1	8	1	0	88	88	0	88	88	3	0
2022	1	2	47	475.85	567.87813	2	2	2	3	2	88888	500	88	1	2	2	3	2	8	2	8	888	2	8	2	8	8	8	1	4	4	88	3	8	2	6	2	3	1	8	1	3	1	0	5	1	0	7	0
2022	1	2	47	475.85	491.16312	2	2	2	3	2	88888	500	88	1	2	1	3	2	8	2	8	888	2	8	2	8	8	8	1	5	4	88	8	4	2	6	2	6	1	8	1	5	1	0	0	88	88	7	0
2022	1	2	47	475.85	420.2019	1	1	1	3	2	88888	100	88	2	2	3	3	2	8	3	8	888	2	8	2	8	8	8	1	1	8	88	8	8	8	1	8	1	1	8	1	0	88	88	0	88	88	6	1
2022	1	2	47	475.85	635.28587	3	3	4	3	2	88888	530	88	1	1	4	3	2	8	2	8	888	2	8	2	8	8	8	1	1	8	88	8	8	8	6	8	1	1	8	1	0	88	88	0	88	88	5	0
2022	1	2	47	475.85	630.30285	3	3	4	3	2	88888	530	88	1	1	3	3	2	8	2	8	888	2	8	2	8	8	8	1	3	2	88	8	1	2	1	8	6	1	8	1	0	88	88	0	88	88	7	1
2022	1	2	47	475.85	655.57741	2	2	2	3	2	88888	500	88	1	2	3	2	2	8	2	3	888	1	1	1	2	2	3	1	6	3	88	4	8	2	1	8	4	1	8	1	0	88	88	1	1	0	5	0
2022	1	2	47	475.85	526.0617	2	2	2	3	2	88888	500	88	1	2	2	3	2	8	3	8	888	2	8	2	8	8	8	1	5	2	88	8	2	2	6	2	6	1	8	1	0	88	88	0	88	88	2	1
2022	1	2	47	475.85	658.82819	2	2	5	3	2	88888	300	88	1	1	3	3	2	8	2	8	888	2	8	2	8	8	8	1	4	3	88	3	8	2	1	8	2	1	8	1	1	1	0	0	88	88	7	0
2022	1	2	47	475.85	526.0617	2	2	5	3	2	88888	300	88	1	1	3	3	2	8	3	8	888	2	8	2	8	8	8	1	1	8	88	8	8	8	1	8	3	1	8	1	0	88	88	0	88	88	1	0
2022	1	2	47	475.85	567.87813	2	2	2	3	2	88888	500	88	1	3	3	3	2	8	2	8	888	2	8	2	8	8	8	1	2	3	88	2	8	2	6	2	3	1	8	1	0	88	88	0	88	88	5	0
2022	1	2	47	475.85	661.93589	2	2	2	3	2	88888	500	88	1	3	2	3	2	8	2	8	888	2	8	2	8	8	8	1	2	1	88	8	1	2	1	8	5	1	8	1	0	88	88	0	88	88	6	0
2022	1	2	47	475.85	491.16312	3	2	4	3	2	88888	400	88	1	3	2	3	2	8	2	8	888	2	8	2	8	8	8	1	4	2	88	8	3	2	1	8	6	1	8	1	4	0	30	0	88	88	4	0
2022	1	2	47	475.85	567.87813	3	2	4	3	2	88888	400	88	1	3	2	2	2	8	2	3	888	1	3	2	8	8	8	1	5	5	20	4	8	2	6	2	6	1	8	1	0	88	88	0	88	88	7	0
2022	1	2	47	475.85	526.0617	4	2	4	3	2	88888	1000	88	1	3	2	3	2	8	2	8	888	2	8	2	8	8	8	1	2	2	88	8	2	2	6	2	4	1	8	1	0	88	88	0	88	88	7	0
2022	1	2	47	475.85	567.87813	4	2	4	3	2	88888	1000	88	1	3	1	3	2	8	2	8	888	2	8	2	8	8	8	1	2	1	88	1	8	2	6	2	5	1	8	1	2	1	0	2	1	0	7	6
2022	1	2	47	475.85	397.05765	4	2	4	3	2	88888	500	88	1	2	2	3	2	8	2	8	888	2	8	2	8	8	8	1	1	8	88	8	8	8	1	8	5	1	8	1	0	88	88	0	88	88	7	0
2022	1	2	47	475.85	628.59241	4	2	4	3	2	88888	500	88	1	2	3	2	2	8	2	3	888	2	8	2	8	8	8	1	4	1	88	1	8	2	6	2	3	1	8	1	0	88	88	3	0	30	3	0
2022	1	2	47	475.85	397.05765	2	2	5	3	2	88888	400	88	1	1	3	3	2	8	2	8	888	2	8	2	8	8	8	1	3	1	88	8	1	2	1	8	5	1	8	1	0	88	88	3	3	0	4	3
2022	1	2	47	475.85	658.82819	2	2	5	3	2	88888	400	88	1	1	2	2	2	8	2	3	888	1	3	1	2	8	8	1	4	3	88	3	8	2	1	8	6	1	8	1	0	88	88	0	88	88	7	3
2022	1	2	47	475.85	526.0617	5	2	4	3	2	88888	800	88	1	1	3	1	2	8	2	3	888	2	8	2	8	8	8	1	5	2	88	8	4	2	6	2	3	1	8	1	0	88	88	3	1	0	2	0
2022	1	2	47	475.85	655.57741	5	2	4	3	2	88888	800	88	1	1	3	2	2	8	2	3	888	2	8	2	8	8	8	1	5	4	88	5	8	2	6	2	6	1	8	1	1	0	30	1	0	30	3	0
2022	1	2	47	475.85	420.2019	2	2	2	3	2	88888	450	88	1	2	3	3	2	8	2	8	888	2	8	2	8	8	8	1	2	2	88	8	1	2	1	8	5	1	8	1	0	88	88	0	88	88	3	1
2022	1	2	47	475.85	423.52391	2	2	2	3	2	88888	450	88	1	2	2	2	2	8	2	3	888	2	8	2	8	8	8	1	1	8	88	8	8	8	6	8	6	1	8	1	0	88	88	0	88	88	6	1
2022	1	2	47	475.85	526.0617	1	1	1	3	2	88888	300	88	1	2	3	3	2	8	2	8	888	2	8	2	8	8	8	1	5	1	88	8	2	2	6	2	6	1	8	1	0	88	88	0	88	88	3	0
2022	1	2	47	475.85	420.2019	2	2	3	3	2	88888	250	88	1	2	3	2	2	8	3	1	10	2	8	2	8	2	4	1	1	8	88	8	8	8	1	8	2	1	8	1	0	88	88	0	88	88	7	1
2022	1	2	47	475.85	420.2019	2	2	3	3	2	88888	250	88	1	2	3	3	2	8	3	8	888	2	8	2	8	8	8	1	1	8	88	8	8	8	1	8	4	1	8	1	0	88	88	0	88	88	7	1
2022	1	2	47	475.85	526.0617	4	2	4	3	2	88888	500	88	1	2	3	3	2	8	3	8	888	2	8	2	8	8	8	1	2	3	88	8	2	2	1	8	6	1	8	1	3	0	40	0	88	88	2	0
2022	1	2	47	475.85	655.57741	4	2	4	3	2	88888	500	88	1	2	2	2	2	8	2	3	888	2	8	2	8	8	8	1	4	4	88	4	8	2	6	2	6	1	8	1	0	88	88	0	88	88	5	0
2022	1	2	47	475.85	526.0617	4	2	4	3	2	88888	190	88	2	1	2	3	2	8	3	8	888	2	8	2	8	8	8	1	2	1	88	8	1	2	1	8	5	1	8	1	0	88	88	3	1	0	7	0
2022	1	2	47	475.85	628.59241	4	2	4	3	2	88888	190	88	2	1	4	2	2	8	3	3	888	2	8	2	8	8	8	1	1	8	88	8	8	8	1	8	3	1	8	1	0	88	88	0	88	88	2	0
2022	1	2	47	475.85	420.2019	2	2	2	3	2	88888	300	88	1	2	3	3	2	8	2	8	888	2	8	2	8	8	8	1	3	2	88	8	2	2	6	2	3	1	8	1	0	88	88	0	88	88	2	1
2022	1	2	47	475.85	423.52391	2	2	2	3	2	88888	300	88	1	2	3	3	2	8	2	8	888	2	8	2	8	8	8	1	6	4	88	5	8	1	6	2	3	1	8	1	0	88	88	0	88	88	4	0
2022	1	2	47	475.85	491.16312	5	2	4	3	2	88888	350	88	1	1	2	3	2	8	3	8	888	2	8	2	8	8	8	1	4	1	88	8	1	2	6	2	5	1	8	1	0	88	88	0	88	88	6	1
2022	1	2	47	475.85	567.87813	5	2	4	3	2	88888	350	88	1	1	2	2	2	8	2	3	888	1	3	1	2	8	8	1	4	2	88	1	8	2	6	2	4	1	8	1	0	88	88	0	88	88	7	1
2022	1	2	47	475.85	491.16312	4	2	4	3	2	88888	400	88	1	3	2	3	2	8	3	8	888	2	8	2	8	8	8	1	3	1	88	8	1	2	6	2	6	1	8	1	0	88	88	2	0	30	7	1
2022	1	2	47	475.85	567.87813	4	2	4	3	2	88888	400	88	1	3	2	3	2	8	2	8	888	2	8	2	8	8	8	1	4	1	88	1	8	2	6	2	6	1	8	1	0	88	88	0	88	88	7	0
2022	1	2	47	475.85	526.0617	4	2	4	3	2	88888	400	88	1	1	2	3	2	8	2	8	888	2	8	2	8	8	8	1	4	2	88	8	1	2	6	2	5	1	8	1	0	88	88	1	2	0	7	0
2022	1	2	47	475.85	655.57741	4	2	4	3	2	88888	400	88	1	1	1	3	2	8	2	8	888	2	8	2	8	8	8	1	4	2	88	1	8	2	6	2	3	1	8	1	1	0	30	1	0	30	5	0
2022	1	2	48	400.63636	353.78409	1	1	1	3	2	88888	150	88	1	3	2	3	2	8	3	8	888	2	8	2	8	8	8	1	4	1	88	8	1	2	1	8	2	1	8	1	0	88	88	0	88	88	7	0
2022	1	2	48	400.63636	529.23604	1	1	1	3	2	88888	260	88	1	1	4	2	2	8	1	1	10	2	8	2	8	1	2	1	5	3	88	4	8	1	6	2	2	1	8	1	0	88	88	0	88	88	7	2
2022	1	2	48	400.63636	956.23675	4	2	4	3	2	88888	500	88	1	1	1	2	2	8	2	1	20	1	3	1	2	1	4	1	6	4	88	5	8	2	6	2	3	1	8	1	2	6	0	2	3	0	7	0
2022	1	2	48	400.63636	529.23604	5	5	4	3	2	88888	700	88	1	1	3	3	2	8	2	8	888	2	8	2	8	8	8	1	4	1	88	1	8	2	6	2	6	1	8	1	0	88	88	3	1	0	5	1
2022	1	2	48	400.63636	334.29807	5	5	4	3	2	88888	700	88	1	1	3	3	2	8	2	8	888	2	8	2	8	8	8	1	3	1	88	8	1	2	6	2	6	1	8	1	0	88	88	3	1	0	5	1
2022	1	2	48	400.63636	557.30921	5	5	4	3	2	88888	700	88	1	1	2	3	1	1	3	8	888	2	8	2	8	8	8	1	5	2	88	8	1	2	1	8	5	1	8	1	0	88	88	0	88	88	4	1
2022	1	2	48	400.63636	554.69272	5	5	4	3	2	88888	700	88	1	1	2	3	1	1	3	8	888	2	8	2	8	8	8	2	8	8	88	8	8	8	1	8	5	1	8	5	3	1	0	2	0	30	3	0
2022	1	2	48	400.63636	554.69272	5	5	4	3	2	88888	700	88	1	1	2	3	1	1	3	8	888	2	8	2	8	8	8	1	4	1	88	1	8	2	6	2	6	1	8	4	3	1	30	2	0	30	5	1
2022	1	2	48	400.63636	551.95575	1	1	1	3	2	88888	150	88	2	1	3	3	2	8	2	8	888	2	8	2	8	8	8	1	1	8	88	8	8	8	6	8	1	1	8	1	0	88	88	3	1	0	6	0
2022	1	2	48	400.63636	356.58102	3	3	4	3	2	88888	350	88	1	3	2	2	2	8	3	1	10	2	8	2	8	2	4	1	5	3	88	2	8	2	1	8	6	1	8	1	0	88	88	6	1	0	4	1
2022	1	2	48	400.63636	334.29807	3	3	4	3	2	88888	350	88	1	3	3	3	2	8	2	8	888	2	8	2	8	8	8	1	3	2	88	8	2	2	1	8	5	1	8	1	0	88	88	2	0	10	5	0
2022	1	2	48	400.63636	478.11837	3	3	4	3	2	88888	350	88	1	3	2	2	2	8	2	1	8	1	2	1	1	2	4	1	2	2	88	1	8	2	1	8	4	1	8	1	0	88	88	0	88	88	1	0
2022	1	2	48	400.63636	413.52907	4	2	4	3	2	88888	500	88	2	1	3	3	2	8	2	8	888	2	8	2	8	8	8	1	4	3	88	8	3	2	1	8	6	1	8	1	0	88	88	0	88	88	7	0
2022	1	2	48	400.63636	478.11837	4	2	4	3	2	88888	500	88	2	1	3	2	2	8	2	2	888	2	8	2	8	1	1	1	4	4	88	3	8	2	6	2	5	1	8	1	1	1	0	1	1	0	3	1
2022	1	2	48	400.63636	530.67613	3	3	4	3	2	88888	1200	88	1	2	2	3	2	8	3	8	888	2	8	2	8	8	8	1	4	1	88	8	1	1	1	8	6	1	8	1	0	88	88	0	88	88	5	1
2022	1	2	48	400.63636	534.87153	3	3	4	3	2	88888	1200	88	1	2	2	2	2	8	2	3	888	2	8	2	8	8	8	1	5	3	88	3	8	2	6	2	6	1	8	1	1	4	0	0	88	88	5	1
2022	1	2	48	400.63636	529.23604	4	4	4	3	2	88888	500	88	1	1	4	2	2	8	3	3	888	2	8	2	8	8	8	1	4	3	88	2	8	2	6	2	6	1	8	1	0	88	88	1	1	30	7	1
2022	1	2	48	400.63636	334.29807	4	4	4	3	2	88888	500	88	1	1	3	3	2	8	2	8	888	2	8	2	8	8	8	1	2	1	88	8	2	2	6	2	5	1	8	1	0	88	88	0	88	88	5	0
2022	1	2	48	400.63636	557.30921	4	4	4	3	2	88888	500	88	1	1	4	3	2	8	2	8	888	2	8	2	8	8	8	1	4	2	88	8	2	2	1	8	6	1	8	1	0	88	88	3	1	0	4	0
2022	1	2	48	400.63636	557.30921	4	4	4	3	2	88888	500	88	1	1	2	3	2	8	3	8	888	2	8	2	8	8	8	1	4	3	88	8	3	1	1	8	4	1	8	1	1	1	0	2	1	0	2	0
2022	1	2	48	400.63636	334.29807	4	4	4	3	2	88888	500	88	1	2	3	3	2	8	3	8	888	2	8	2	8	8	8	1	2	1	88	8	1	2	1	8	3	1	8	1	0	88	88	0	88	88	5	0
2022	1	2	48	400.63636	529.23604	4	4	4	3	2	88888	500	88	1	2	4	2	2	8	2	3	888	2	8	2	8	8	8	1	1	8	88	8	8	8	6	8	1	1	8	1	0	88	88	0	88	88	5	0
2022	1	2	48	400.63636	554.69272	4	4	4	3	2	88888	500	88	1	2	2	3	2	8	3	8	888	2	8	2	8	8	8	1	2	2	88	1	8	2	6	2	4	1	8	1	5	1	0	3	1	0	5	0
2022	1	2	48	400.63636	554.69272	4	4	4	3	2	88888	500	88	1	2	3	3	2	8	3	8	888	2	8	2	8	8	8	1	2	2	88	1	8	2	1	8	3	1	8	1	0	88	88	0	88	88	5	0
2022	1	2	48	400.63636	442.91151	4	2	4	3	2	88888	600	88	1	2	3	3	2	8	2	8	888	2	8	2	8	8	8	1	1	8	88	8	8	8	1	8	6	1	8	1	0	88	88	0	88	88	7	0
2022	1	2	48	400.63636	529.23604	4	2	4	3	2	88888	600	88	1	2	3	2	2	8	2	1	15	1	3	1	1	2	3	1	5	5	14	4	8	2	6	2	1	1	8	1	2	1	30	1	4	0	3	1
2022	1	2	48	400.63636	353.78409	2	2	2	3	2	88888	660	88	1	2	4	3	2	8	3	8	888	2	8	2	8	8	8	2	8	8	88	8	8	8	6	8	4	1	8	1	0	88	88	0	88	88	0	88
2022	1	2	48	400.63636	356.58102	2	2	2	3	2	88888	660	88	1	2	2	2	2	8	3	3	888	2	8	2	8	8	8	1	1	8	88	8	8	8	6	8	4	1	8	1	0	88	88	0	88	88	7	0
2022	1	2	48	400.63636	529.23604	2	2	5	3	2	88888	40	88	2	2	3	2	2	8	3	3	888	2	8	2	8	8	8	1	1	8	88	8	8	8	1	8	6	1	8	1	1	2	0	7	0	30	7	0
2022	1	2	48	400.63636	353.78409	2	2	5	3	2	88888	40	88	2	2	5	3	2	8	3	8	888	2	8	2	8	8	8	1	1	8	88	8	8	8	1	8	6	1	8	1	0	88	88	0	88	88	2	0
2022	1	2	48	400.63636	353.78409	3	3	4	3	2	88888	70	88	1	2	4	3	2	8	3	8	888	2	8	2	8	8	8	1	3	1	88	8	1	2	1	8	3	1	8	1	0	88	88	0	88	88	6	0
2022	1	2	48	400.63636	334.29807	3	3	4	3	2	88888	70	88	1	2	3	3	2	8	3	8	888	2	8	2	8	8	8	1	4	1	88	8	1	2	1	8	4	1	8	1	0	88	88	2	0	40	7	0
2022	1	2	48	400.63636	356.58102	3	3	4	3	2	88888	70	88	1	2	4	2	2	8	3	3	888	2	8	2	8	8	8	1	6	1	88	1	8	2	1	8	3	1	8	1	0	88	88	0	88	88	0	88
2022	1	2	48	400.63636	551.95575	4	2	4	3	2	88888	570	88	2	3	3	3	2	8	2	8	888	2	8	2	8	8	8	1	2	1	88	2	8	2	6	2	6	1	8	1	3	1	30	1	1	0	7	0
2022	1	2	48	400.63636	442.91151	4	2	4	3	2	88888	570	88	2	3	3	3	2	8	2	8	888	2	8	2	8	8	8	1	2	1	88	8	1	2	1	8	6	1	8	1	0	88	88	1	0	30	7	0
2022	1	2	48	400.63636	478.11837	3	3	4	3	2	88888	500	88	1	2	2	3	2	8	2	8	888	2	8	2	8	8	8	1	3	2	88	2	8	2	1	8	4	1	8	1	3	1	0	0	88	88	7	1
2022	1	2	48	400.63636	356.58102	3	3	4	3	2	88888	500	88	1	2	2	2	2	8	2	3	888	2	8	2	8	8	8	1	4	3	88	2	8	2	6	2	3	1	8	1	0	88	88	0	88	88	5	0
2022	1	2	48	400.63636	353.78409	3	3	4	3	2	88888	500	88	1	2	2	3	2	8	3	8	888	2	8	2	8	8	8	1	2	1	88	8	1	2	6	2	5	1	8	1	0	88	88	0	88	88	4	0
2022	1	2	48	400.63636	356.58102	4	4	4	3	2	88888	1000	88	1	2	2	2	2	8	2	3	888	2	8	2	8	8	8	1	5	3	88	2	8	1	6	2	4	1	8	1	1	2	0	0	88	88	7	2
2022	1	2	48	400.63636	413.52907	4	4	4	3	2	88888	1000	88	1	2	1	3	2	8	2	8	888	2	8	2	8	8	8	1	2	1	88	8	1	2	6	2	6	1	8	1	4	1	30	3	1	0	7	3
2022	1	2	48	400.63636	353.78409	4	4	4	3	2	88888	1000	88	1	2	2	3	2	8	2	8	888	2	8	2	8	8	8	2	8	8	88	8	8	8	1	8	6	1	8	1	0	88	88	6	1	0	7	0
2022	1	2	48	400.63636	478.11837	4	4	4	3	2	88888	1000	88	1	2	1	3	2	8	2	8	888	2	8	2	8	8	8	1	3	1	88	1	8	2	6	2	5	1	8	1	0	88	88	2	1	0	2	0
2022	1	2	48	400.63636	353.78409	2	2	2	3	2	88888	200	88	1	2	4	3	2	8	3	8	888	2	8	2	8	8	8	1	1	8	88	8	8	8	1	8	6	1	8	1	0	88	88	7	0	30	7	2
2022	1	2	48	400.63636	356.58102	2	2	2	3	2	88888	200	88	1	2	3	2	2	8	2	1	20	2	8	2	8	1	3	1	5	5	14	4	8	2	1	8	6	1	8	1	0	88	88	4	3	0	7	0
2022	1	2	48	400.63636	353.78409	2	2	3	3	2	88888	100	88	2	2	3	2	2	8	3	1	10	1	2	2	8	2	3	1	2	2	88	8	2	2	1	8	3	1	8	1	0	88	88	0	88	88	7	0
2022	1	2	48	400.63636	413.52907	2	2	3	3	2	88888	100	88	2	2	4	3	2	8	3	8	888	2	8	2	8	8	8	1	1	8	88	8	8	8	1	8	5	1	8	1	0	88	88	0	88	88	3	2
2022	1	2	48	400.63636	442.91151	1	1	1	3	2	88888	800	88	1	2	3	2	2	8	2	3	888	2	8	2	8	8	8	1	3	2	88	8	2	1	6	2	5	1	8	1	5	1	30	2	1	30	7	0
2022	1	2	48	400.63636	478.11837	2	2	2	3	2	88888	1000	88	1	1	1	2	2	8	2	2	888	2	8	2	8	1	1	1	1	8	88	8	8	8	6	8	3	1	8	1	5	0	30	5	0	30	5	1
2022	1	2	48	400.63636	413.52907	2	2	2	3	2	88888	1000	88	1	1	1	3	2	8	3	8	888	2	8	2	8	8	8	1	1	8	88	8	8	8	6	8	4	1	8	1	0	88	88	0	88	88	3	1
2022	1	2	48	400.63636	551.95575	2	2	2	3	2	88888	300	88	1	1	2	3	2	8	2	8	888	2	8	2	8	8	8	1	2	2	88	1	8	2	6	2	3	1	8	1	0	88	88	2	1	0	7	2
2022	1	2	48	400.63636	442.91151	2	2	2	3	2	88888	300	88	1	1	3	3	2	8	3	8	888	2	8	2	8	8	8	1	4	1	88	8	1	2	1	8	4	1	8	1	0	88	88	1	0	40	3	0
2022	1	2	37	313.04167	870.91949	2	2	3	3	2	88888	20	88	1	2	3	3	2	8	3	8	888	2	8	2	8	8	8	1	4	1	88	8	2	2	6	2	6	1	8	1	0	88	88	0	88	88	2	0
2022	1	2	37	313.04167	276.43313	3	3	4	3	2	88888	500	88	1	1	3	3	2	8	3	8	888	2	8	2	8	8	8	2	8	8	88	8	8	8	1	8	6	1	8	1	0	88	88	0	88	88	7	0
2022	1	2	37	313.04167	261.2075	3	3	4	3	2	88888	500	88	1	1	2	3	2	8	2	8	888	2	8	2	8	8	8	2	8	8	88	8	8	8	6	8	6	1	8	1	0	88	88	0	88	88	5	1
2022	1	2	37	313.04167	431.27676	3	3	4	3	2	88888	500	88	1	1	3	3	2	8	2	8	888	2	8	2	8	8	8	1	4	1	88	1	8	2	6	2	5	1	8	1	0	88	88	0	88	88	5	1
2022	1	2	37	313.04167	431.27676	2	2	2	3	2	88888	500	88	1	3	3	2	2	8	2	1	20	2	8	2	8	2	4	1	6	5	10	5	8	2	6	2	6	1	8	1	0	88	88	3	1	0	5	2
2022	1	2	37	313.04167	323.11553	2	2	2	3	2	88888	500	88	1	3	1	3	2	8	3	8	888	2	8	2	8	8	8	1	4	4	88	8	4	2	1	8	6	1	8	1	0	88	88	0	88	88	5	0
2022	1	2	37	313.04167	276.43313	1	1	1	3	2	88888	60	88	2	2	4	3	2	8	3	8	888	2	8	2	8	8	8	2	8	8	88	8	8	8	1	8	6	1	8	1	0	88	88	0	88	88	3	1
2022	1	2	37	313.04167	373.5831	2	2	2	3	2	88888	350	88	1	3	2	2	2	8	2	3	888	2	8	2	8	8	8	1	5	4	88	4	8	2	1	8	5	1	8	1	0	88	88	0	88	88	7	0
2022	1	2	37	313.04167	323.11553	2	2	2	3	2	88888	350	88	1	3	1	3	2	8	2	8	888	2	8	2	8	8	8	1	4	3	88	8	4	2	1	8	3	1	8	1	0	88	88	0	88	88	7	1
2022	1	2	37	313.04167	261.2075	1	1	1	3	1	7000	88888	88	1	3	2	3	2	8	2	8	888	2	8	2	8	8	8	1	4	1	88	8	2	2	6	2	4	1	8	1	0	88	88	0	88	88	5	1
2022	1	2	37	313.04167	261.2075	2	1	5	1	2	88888	140	88	2	1	3	2	2	8	3	3	888	2	8	2	8	8	8	1	3	3	88	8	3	1	1	8	4	1	8	1	0	88	88	5	0	40	7	0
2022	1	2	37	313.04167	435.45974	4	4	4	3	2	88888	1000	88	1	3	3	3	2	8	3	8	888	2	8	2	8	8	8	1	3	2	88	8	2	2	1	8	6	1	8	1	3	1	30	2	0	30	2	0
2022	1	2	37	313.04167	413.52446	4	4	4	3	2	88888	1000	88	1	3	3	2	2	8	2	2	888	2	8	2	8	1	2	1	5	3	88	3	8	2	6	2	5	1	8	1	0	88	88	1	0	30	2	0
2022	1	2	37	313.04167	261.2075	4	4	4	3	2	88888	1000	88	1	3	3	3	2	8	2	8	888	2	8	2	8	8	8	1	3	1	88	8	1	2	6	2	4	1	8	1	0	88	88	1	1	0	5	0
2022	1	2	37	313.04167	435.45974	4	4	4	3	2	88888	1000	88	1	3	2	3	2	8	2	8	888	2	8	2	8	8	8	1	3	2	88	8	1	2	1	8	6	1	8	1	5	1	0	0	88	88	7	1
2022	1	2	37	313.04167	413.52446	3	3	4	3	2	88888	450	88	2	1	3	2	2	8	2	1	20	1	3	1	2	1	3	1	4	5	14	4	8	1	6	2	3	1	8	1	4	0	40	4	0	40	5	1
2022	1	2	37	313.04167	261.2075	3	3	4	3	2	88888	450	88	2	1	3	3	2	8	2	8	888	2	8	2	8	8	8	1	4	1	88	8	1	1	1	8	6	1	8	1	1	0	30	2	0	30	6	0
2022	1	2	37	313.04167	433.41532	3	3	4	3	2	88888	450	88	2	1	3	2	2	8	2	3	888	1	1	1	2	2	3	1	2	4	88	2	8	2	1	8	3	1	8	1	7	1	0	3	0	30	7	1
2022	1	2	37	313.04167	261.2075	2	2	2	3	2	88888	200	88	1	1	4	3	1	2	3	8	888	2	8	2	8	8	8	1	6	4	88	8	5	1	6	2	2	1	8	1	0	88	88	0	88	88	7	0
2022	1	2	37	313.04167	413.52446	2	2	2	3	2	88888	200	88	1	1	3	2	2	8	2	1	20	2	8	2	8	1	3	1	5	4	88	4	8	2	6	2	2	1	8	1	0	88	88	0	88	88	2	0
2022	1	2	37	313.04167	278.61854	2	2	2	3	2	88888	150	88	2	2	3	2	2	8	3	3	888	2	8	2	8	8	8	1	2	1	88	1	8	2	1	8	4	1	8	1	0	88	88	0	88	88	7	1
2022	1	2	37	313.04167	276.43313	2	2	2	3	2	88888	150	88	2	2	4	3	2	8	2	8	888	2	8	2	8	8	8	1	2	1	88	8	1	2	1	8	3	1	8	1	0	88	88	0	88	88	7	0
2022	1	2	37	313.04167	276.43313	1	1	1	3	2	88888	80	88	2	2	4	3	2	8	3	8	888	2	8	2	8	8	8	2	8	8	88	8	8	8	1	8	2	1	8	1	0	88	88	0	88	88	0	88
2022	1	2	37	313.04167	1096.68195	3	3	4	3	2	88888	500	88	1	2	2	3	2	8	2	8	888	2	8	2	8	8	8	1	2	1	88	8	1	2	1	8	3	1	8	1	2	1	0	0	88	88	5	5
2022	1	2	37	313.04167	431.27676	5	2	4	3	2	88888	500	88	1	2	2	3	2	8	2	8	888	2	8	2	8	8	8	1	3	2	88	1	8	2	6	2	6	1	8	1	0	88	88	0	88	88	4	0
2022	1	2	37	313.04167	346.07383	5	2	4	3	2	88888	500	88	1	2	3	3	2	8	2	8	888	2	8	2	8	8	8	1	2	1	88	8	2	2	1	8	6	1	8	1	0	88	88	0	88	88	3	0
2022	1	2	37	313.04167	346.07383	1	1	4	3	2	88888	400	88	1	2	2	3	2	8	2	8	888	2	8	2	8	8	8	1	3	2	88	8	1	2	1	8	4	1	8	1	0	88	88	0	88	88	7	0
2022	1	2	37	313.04167	435.45974	3	3	4	3	2	88888	500	88	1	1	2	3	2	8	2	8	888	2	8	2	8	8	8	1	3	1	88	8	2	2	6	2	3	1	8	1	1	1	0	1	1	0	7	0
2022	1	2	37	313.04167	261.2075	3	3	4	3	2	88888	500	88	1	1	3	3	2	8	2	8	888	2	8	2	8	8	8	1	4	1	88	8	1	2	1	8	6	1	8	1	0	88	88	0	88	88	6	1
2022	1	2	37	313.04167	278.61854	3	3	4	3	2	88888	500	88	1	1	3	3	2	8	2	8	888	2	8	2	8	8	8	1	4	1	88	1	8	2	6	2	6	1	8	1	0	88	88	3	1	0	5	1
2022	1	2	37	313.04167	323.11553	2	2	4	3	2	88888	400	88	1	2	2	3	2	8	3	8	888	2	8	2	8	8	8	1	5	2	88	8	4	1	6	2	5	1	8	2	0	88	88	0	88	88	7	1
2022	1	2	37	313.04167	431.27676	2	2	4	3	2	88888	400	88	1	2	2	2	2	8	2	1	10	1	2	2	8	2	4	1	5	1	88	4	8	2	6	2	6	2	2	1	0	88	88	1	0	30	1	0
2022	1	2	37	313.04167	276.43313	2	2	2	3	2	88888	300	88	2	2	4	3	2	8	3	8	888	2	8	2	8	8	8	1	3	1	88	8	1	2	1	8	4	1	8	1	1	1	30	0	88	88	5	1
2022	1	2	37	313.04167	278.61854	2	2	2	3	2	88888	300	88	2	2	3	2	2	8	2	3	888	2	8	2	8	8	8	1	5	3	88	4	8	2	6	2	1	1	8	1	0	88	88	0	88	88	7	0
2022	1	2	37	313.04167	323.11553	4	2	4	3	2	88888	350	88	1	2	3	3	2	8	3	8	888	2	8	2	8	8	8	1	1	8	88	8	8	8	1	8	6	1	8	1	0	88	88	0	88	88	5	0
2022	1	2	37	313.04167	373.5831	4	2	4	3	2	88888	350	88	1	2	3	3	2	8	2	8	888	2	8	2	8	8	8	1	5	1	88	2	8	2	6	2	3	1	8	1	0	88	88	2	0	30	7	1
2022	1	2	37	313.04167	435.45974	2	2	5	3	2	88888	200	88	1	1	2	3	2	8	3	8	888	2	8	2	8	8	8	1	5	5	10	8	4	2	1	8	5	1	8	1	0	88	88	0	88	88	1	0
2022	1	2	37	313.04167	261.2075	2	2	5	3	2	88888	200	88	1	1	2	3	2	8	2	8	888	2	8	2	8	8	8	1	4	1	88	8	2	1	6	2	6	1	8	1	2	3	0	3	0	30	7	1
2022	1	2	37	313.04167	261.2075	3	3	4	3	2	88888	400	88	1	2	2	3	2	8	3	8	888	2	8	2	8	8	8	2	8	8	88	8	8	8	1	8	6	1	8	1	0	88	88	0	88	88	7	1
2022	1	2	37	313.04167	278.61854	3	3	4	3	2	88888	400	88	1	2	3	2	2	8	2	3	888	2	8	2	8	8	8	1	2	1	88	1	8	2	6	2	5	1	8	1	0	88	88	0	88	88	7	1
2022	1	2	37	313.04167	433.41532	3	3	4	3	2	88888	400	88	1	2	2	3	2	8	1	8	888	2	8	2	8	8	8	1	1	8	88	8	8	8	6	8	1	1	8	1	5	1	0	5	1	0	5	1
2022	1	2	37	313.04167	276.43313	4	4	7	3	9	99999	99999	4	1	1	3	3	2	8	3	8	888	2	8	2	8	8	8	2	8	8	88	8	8	8	1	8	5	1	8	1	0	88	88	0	88	88	7	0
2022	1	2	37	313.04167	278.61854	4	4	7	3	9	99999	99999	4	1	1	3	3	2	8	2	8	888	2	8	2	8	8	8	1	4	1	88	1	8	2	6	2	6	1	8	1	0	88	88	0	88	88	4	1
2022	1	2	37	313.04167	346.07383	4	4	7	3	9	99999	99999	4	1	1	2	3	2	8	2	8	888	2	8	2	8	8	8	1	3	3	88	8	3	2	6	2	6	1	8	1	0	88	88	0	88	88	7	0
2022	1	2	37	313.04167	435.45974	4	4	7	3	9	99999	99999	4	1	1	3	3	2	8	3	8	888	2	8	2	8	8	8	1	4	2	88	8	3	2	1	8	5	1	8	1	0	88	88	0	88	88	7	1
2022	1	2	37	313.04167	261.2075	3	2	4	3	2	88888	400	88	1	2	2	3	2	8	2	8	888	2	8	2	8	8	8	1	2	1	88	8	1	2	1	8	3	1	8	1	0	88	88	0	88	88	6	0
2022	1	2	37	313.04167	413.52446	3	2	4	3	2	88888	400	88	1	2	2	2	2	8	2	1	10	1	3	2	8	2	4	1	1	8	88	8	8	8	1	8	3	1	8	1	0	88	88	0	88	88	6	1
2022	1	2	37	313.04167	278.61854	2	2	2	3	2	88888	60	88	3	2	2	2	2	8	3	3	888	2	8	2	8	8	8	1	1	8	88	8	8	8	1	8	4	1	8	1	0	88	88	0	88	88	7	1
2022	1	2	37	313.04167	276.43313	2	2	2	3	2	88888	60	88	3	2	5	3	2	8	3	8	888	2	8	2	8	8	8	2	8	8	88	8	8	8	1	8	6	1	8	1	0	88	88	0	88	88	7	2
2022	1	1	74	420.38063	492.39586	1	1	1	3	2	88888	200	88	1	2	1	2	2	8	2	3	888	2	8	2	8	8	8	1	4	2	88	3	8	2	6	2	5	1	8	4	1	1	0	1	1	0	7	1
2022	1	1	74	420.38063	757.52003	4	4	7	3	9	99999	99999	4	2	2	2	3	2	8	1	8	888	2	8	2	8	8	8	1	3	3	88	8	3	2	1	8	3	1	8	1	0	88	88	0	88	88	3	99
2022	1	1	74	420.38063	391.45468	4	4	7	3	9	99999	99999	4	2	2	4	3	2	8	2	8	888	2	8	2	8	8	8	2	8	8	88	8	8	8	1	8	2	1	8	1	0	88	88	0	88	88	7	1
2022	1	1	74	420.38063	707.96369	4	4	7	3	9	99999	99999	4	2	2	5	2	2	8	3	3	888	2	8	2	8	8	8	2	8	8	88	8	8	8	1	8	2	1	8	1	0	88	88	0	88	88	0	88
2022	1	1	74	420.38063	812.23631	2	2	2	3	9	99999	99999	4	1	2	1	3	2	8	2	8	888	2	8	2	8	8	8	1	4	1	88	8	1	1	1	8	5	1	8	1	0	88	88	0	88	88	5	1
2022	1	1	74	420.38063	444.84844	4	2	4	3	1	10000	88888	88	1	2	2	3	2	8	1	8	888	2	8	2	8	8	8	1	4	1	88	8	1	1	6	2	5	1	8	1	7	1	30	5	0	30	7	2
2022	1	1	74	420.38063	457.55157	4	2	4	3	1	10000	88888	88	1	2	2	3	2	8	2	8	888	2	8	2	8	8	8	1	4	3	88	2	8	2	6	2	6	1	8	1	1	0	30	3	1	0	5	1
2022	1	1	74	420.38063	530.97277	3	2	4	3	1	8000	88888	88	1	2	3	2	2	8	2	3	888	2	8	2	8	8	8	1	3	4	88	3	8	2	6	2	6	6	2	6	1	1	0	1	1	0	4	1
2022	1	1	74	420.38063	444.84844	3	2	4	3	1	8000	88888	88	1	2	2	3	2	8	2	8	888	2	8	2	8	8	8	1	2	1	88	8	1	2	6	2	6	1	8	1	1	1	0	1	1	0	7	1
2022	1	1	74	420.38063	293.59101	2	2	5	3	9	99999	99999	4	1	1	3	2	2	8	2	3	888	2	8	2	8	8	8	1	5	1	88	8	2	2	1	8	2	1	8	1	2	0	30	2	0	30	5	0
2022	1	1	74	420.38063	492.39586	2	2	5	3	9	99999	99999	4	1	1	2	3	2	8	3	8	888	2	8	2	8	8	8	1	4	1	88	1	8	2	1	8	5	1	8	1	3	1	0	3	1	0	5	1
2022	1	1	74	420.38063	587.18202	2	2	5	3	9	99999	99999	4	1	1	3	3	2	8	2	8	888	2	8	2	8	8	8	2	8	8	88	8	8	8	6	8	6	1	8	1	0	88	88	0	88	88	7	1
2022	1	1	74	420.38063	352.55069	2	2	2	3	2	88888	170	88	1	2	2	2	2	8	3	3	888	2	8	2	8	8	8	1	4	1	88	1	8	2	1	8	1	1	8	1	0	88	88	0	88	88	7	99
2022	1	1	74	420.38063	293.59101	2	2	2	3	2	88888	170	88	1	2	4	3	2	8	2	8	888	2	8	2	8	8	8	1	2	1	88	8	1	2	1	8	6	1	8	1	0	88	88	0	88	88	5	0
2022	1	1	74	420.38063	705.10139	2	2	2	3	7	77777	77777	3	1	2	3	3	2	8	2	8	888	2	8	2	8	8	8	1	3	1	88	1	8	2	6	2	5	1	8	1	3	1	0	3	1	0	6	1
2022	1	1	74	420.38063	397.38833	3	3	5	1	2	88888	250	88	2	1	1	3	2	8	3	8	888	2	8	2	8	8	8	1	3	1	88	8	2	2	6	2	6	1	8	6	5	1	20	5	1	20	6	1
2022	1	1	74	420.38063	568.14003	3	3	5	1	2	88888	250	88	2	1	1	3	2	8	2	8	888	2	8	2	8	8	8	1	3	2	88	8	1	2	1	8	6	1	8	1	0	88	88	0	88	88	4	4
2022	1	1	74	420.38063	702.00451	3	3	5	1	2	88888	250	88	2	1	2	3	2	8	2	8	888	2	8	2	8	8	8	1	2	4	88	2	8	2	1	8	6	1	8	1	7	1	0	3	0	30	7	4
2022	1	1	74	420.38063	587.18202	2	2	5	3	9	99999	99999	4	1	2	3	3	2	8	2	8	888	2	8	2	8	8	8	2	8	8	88	8	8	8	1	8	4	1	8	1	0	88	88	0	88	88	6	2
2022	1	1	74	420.38063	293.59101	2	2	5	3	9	99999	99999	5	1	1	2	3	2	8	2	8	888	2	8	2	8	8	8	1	4	1	88	8	1	2	1	8	4	1	8	1	0	88	88	7	2	30	7	99
2022	1	1	74	420.38063	530.97277	2	2	5	3	9	99999	99999	5	1	1	2	3	2	8	2	8	888	2	8	2	8	8	8	1	3	2	88	3	8	2	1	8	4	6	2	6	7	2	0	0	88	88	7	2
2022	1	1	74	420.38063	352.55069	1	1	1	3	2	88888	45	88	2	2	4	2	2	8	3	3	888	2	8	2	8	8	8	1	6	4	88	5	8	2	1	8	1	1	8	1	0	88	88	0	88	88	7	0
2022	1	1	74	420.38063	293.59101	1	1	1	3	2	88888	50	88	2	2	2	2	2	8	3	1	20	2	8	2	8	2	4	1	5	2	88	8	2	2	1	8	6	1	8	1	0	88	88	0	88	88	7	1
2022	1	1	74	420.38063	587.18202	2	2	5	3	7	77777	77777	4	1	2	2	3	2	8	2	8	888	2	8	2	8	8	8	1	2	1	88	8	1	2	1	8	6	1	8	1	0	88	88	0	88	88	2	1
2022	1	2	75	188.25851	339.23922	4	4	4	3	9	99999	99999	8	1	2	2	3	2	8	3	8	888	2	8	2	8	8	8	1	3	1	88	8	1	2	6	2	6	1	8	3	0	88	88	0	88	88	7	2
2022	1	2	75	188.25851	237.28253	4	4	4	3	9	99999	99999	8	1	2	3	3	2	8	2	8	888	2	8	2	8	8	8	1	3	1	88	8	1	2	1	8	6	1	8	1	0	88	88	0	88	88	5	1
2022	1	2	75	188.25851	419.17036	4	4	4	3	9	99999	99999	8	1	2	2	2	2	8	2	1	5	1	3	1	2	2	4	1	5	5	14	4	8	2	1	8	5	1	8	6	5	2	0	5	2	0	7	1
2022	1	2	75	188.25851	199.2159	2	2	5	3	2	88888	260	88	1	2	3	3	2	8	2	8	888	2	8	2	8	8	8	1	4	2	88	8	4	2	1	8	6	1	8	1	0	88	88	0	88	88	6	1
2022	1	2	75	188.25851	157.88232	2	2	5	3	2	88888	260	88	1	2	3	2	2	8	3	1	8	2	8	2	8	2	4	1	1	8	88	8	8	8	1	8	1	1	8	1	0	88	88	0	88	88	7	2
2022	1	2	75	188.25851	181.87136	1	1	1	3	2	88888	300	88	1	1	3	3	2	8	1	8	888	2	8	2	8	8	8	1	4	4	88	8	3	2	1	8	3	1	8	1	0	88	88	0	88	88	6	1
2022	1	2	75	188.25851	157.88232	3	3	4	1	9	99999	99999	3	1	2	3	2	2	8	3	3	888	2	8	2	8	8	8	1	1	8	88	8	8	8	1	8	6	1	8	1	0	88	88	0	88	88	7	1
2022	1	2	75	188.25851	131.47848	3	3	4	1	9	99999	99999	3	1	2	3	3	2	8	3	8	888	2	8	2	8	8	8	2	8	8	88	8	8	8	1	8	1	1	8	1	0	88	88	0	88	88	7	1
2022	1	2	75	188.25851	237.78484	3	3	4	1	9	99999	99999	3	1	2	4	3	2	8	3	8	888	2	8	2	8	8	8	2	8	8	88	8	8	8	1	8	6	1	8	1	0	88	88	0	88	88	7	1
2022	1	2	75	188.25851	363.74273	3	2	4	3	1	5000	88888	88	1	2	2	3	2	8	2	8	888	2	8	2	8	8	8	1	2	1	88	8	1	2	6	2	4	1	8	1	1	0	20	1	0	10	2	0
2022	1	1	70	479.34525	507.24504	4	2	4	3	2	88888	400	88	1	2	3	3	2	8	3	8	888	2	8	2	8	8	8	1	5	1	88	8	1	2	1	8	6	1	8	1	0	88	88	0	88	88	5	0
2022	1	1	70	479.34525	605.44958	4	2	4	3	2	88888	400	88	1	2	3	2	2	8	2	1	12	2	8	2	8	2	4	1	3	5	10	3	8	2	6	2	6	1	8	1	0	88	88	0	88	88	3	0
2022	1	1	70	479.34525	453.12793	2	2	2	3	2	88888	400	88	1	2	2	3	2	8	2	8	888	2	8	2	8	8	8	2	8	8	88	8	8	8	1	8	6	1	8	1	0	88	88	0	88	88	6	0
2022	1	1	70	479.34525	402.00116	2	2	2	3	2	88888	400	88	1	2	2	3	2	8	2	8	888	2	8	2	8	8	8	1	1	8	88	8	8	8	6	8	6	1	8	1	3	1	0	0	88	88	3	1
2022	1	1	70	479.34525	507.24504	2	2	2	3	2	88888	500	88	1	2	3	2	2	8	2	3	888	2	8	2	8	8	8	1	6	4	88	8	4	2	6	2	6	1	8	1	0	88	88	5	1	0	6	1
2022	1	1	70	479.34525	561.46169	2	2	2	3	2	88888	500	88	1	2	3	2	2	8	1	1	20	2	8	2	8	2	4	1	2	2	88	2	8	2	6	2	4	1	8	1	2	1	0	1	1	0	3	0
2022	1	1	70	479.34525	402.00116	3	3	4	3	2	88888	300	88	1	2	1	2	2	8	3	3	888	2	8	2	8	8	8	1	5	4	88	3	8	2	6	2	6	1	8	1	0	88	88	0	88	88	5	0
2022	1	1	70	479.34525	561.46169	3	3	4	3	2	88888	300	88	1	2	2	3	2	8	1	8	888	2	8	2	8	8	8	1	3	4	88	3	8	2	5	2	6	1	8	1	3	1	0	5	1	0	7	0
2022	1	1	70	479.34525	334.77151	3	3	4	3	2	88888	300	88	1	2	3	3	2	8	2	8	888	2	8	2	8	8	8	1	2	1	88	8	1	2	1	8	6	1	8	1	0	88	88	0	88	88	3	0
2022	1	1	70	479.34525	402.00116	2	2	2	3	2	88888	100	88	1	2	4	2	2	8	3	3	888	2	8	2	8	8	8	1	1	8	88	8	8	8	1	8	6	1	8	1	0	88	88	0	88	88	3	0
2022	1	1	70	479.34525	334.77151	2	2	2	3	2	88888	100	88	1	2	5	3	2	8	3	8	888	2	8	2	8	8	8	2	8	8	88	8	8	8	1	8	6	1	8	1	0	88	88	0	88	88	0	88
2022	1	1	70	479.34525	334.77151	2	2	2	3	2	88888	150	88	1	2	4	3	2	8	3	8	888	2	8	2	8	8	8	1	2	1	88	8	1	2	1	8	6	1	8	1	0	88	88	0	88	88	3	1
2022	1	1	70	479.34525	402.00116	2	2	2	3	2	88888	150	88	1	2	3	2	2	8	2	3	888	2	8	2	8	8	8	1	5	4	88	4	8	2	1	8	6	1	8	3	0	88	88	5	1	0	5	1
2022	1	1	70	479.34525	521.72997	4	3	4	3	2	88888	400	88	1	2	2	2	2	8	2	3	888	2	8	2	8	8	8	1	4	4	88	3	8	2	6	2	6	1	8	1	0	88	88	0	88	88	6	2
2022	1	1	70	479.34525	453.12793	4	3	4	3	2	88888	400	88	1	2	3	3	2	8	2	8	888	2	8	2	8	8	8	1	5	2	88	8	2	2	6	2	6	1	8	1	0	88	88	0	88	88	6	2
2022	1	1	70	479.34525	800.47106	4	3	4	3	2	88888	400	88	1	2	2	3	2	8	3	8	888	2	8	2	8	8	8	2	8	8	88	8	8	8	1	8	6	1	8	1	0	88	88	2	1	0	6	1
2022	1	1	70	479.34525	507.24504	4	4	4	3	2	88888	300	88	1	2	3	3	2	8	2	8	888	2	8	2	8	8	8	1	1	8	88	8	8	8	1	8	6	1	8	1	0	88	88	0	88	88	6	1
2022	1	1	70	479.34525	521.72997	4	4	4	3	2	88888	300	88	1	2	2	2	2	8	2	2	888	2	8	2	8	1	3	1	4	3	88	3	8	2	6	2	6	6	2	1	0	88	88	0	88	88	6	1
2022	1	1	70	479.34525	647.83009	4	4	4	3	2	88888	300	88	1	2	4	1	2	8	2	3	888	2	8	2	8	8	8	1	4	5	14	8	3	2	6	2	4	6	2	1	2	1	20	0	88	88	6	0
2022	1	1	70	479.34525	647.83009	4	4	4	3	2	88888	300	88	1	2	2	3	2	8	2	8	888	2	8	2	8	8	8	1	4	2	88	8	1	2	1	8	6	6	2	1	2	1	20	0	88	88	5	0
2022	1	1	70	479.34525	334.77151	2	2	2	3	2	88888	60	88	1	2	3	3	2	8	3	8	888	2	8	2	8	8	8	1	1	8	88	8	8	8	1	8	6	1	8	1	0	88	88	6	0	30	6	1
2022	1	1	70	479.34525	402.00116	2	2	2	3	2	88888	60	88	1	2	3	2	2	8	2	3	888	2	8	2	8	8	8	1	5	4	88	4	8	2	1	8	6	1	8	1	0	88	88	0	88	88	5	1
2022	1	1	70	479.34525	334.77151	3	3	4	3	2	88888	500	88	1	2	2	3	2	8	2	8	888	2	8	2	8	8	8	1	2	1	88	8	1	2	1	8	6	1	8	1	0	88	88	6	0	40	6	0
2022	1	1	70	479.34525	561.46169	3	3	4	3	2	88888	500	88	1	2	2	2	2	8	2	3	888	2	8	2	8	8	8	1	4	4	88	4	8	2	6	2	6	1	8	1	0	88	88	0	88	88	6	1
2022	1	1	70	479.34525	402.00116	3	3	4	3	2	88888	500	88	1	2	3	2	2	8	2	3	888	2	8	2	8	8	8	1	4	5	14	4	8	2	6	2	6	6	2	1	0	88	88	0	88	88	5	0
2022	1	2	71	323.86504	271.60824	2	2	2	3	2	88888	230	88	1	2	2	2	2	8	2	1	15	2	8	2	8	1	4	1	5	1	88	1	8	2	1	8	5	6	2	6	0	88	88	0	88	88	6	0
2022	1	2	71	323.86504	226.18517	2	2	2	3	2	88888	230	88	1	2	3	3	2	8	3	8	888	2	8	2	8	8	8	1	1	8	88	8	8	8	1	8	6	1	8	1	6	0	30	6	1	0	6	1
2022	1	2	71	323.86504	811.24594	3	3	4	3	2	88888	600	88	1	2	2	2	2	8	2	1	10	2	8	2	8	1	3	1	3	2	88	1	8	2	6	2	6	1	8	1	2	1	0	0	88	88	5	0
2022	1	2	71	323.86504	459.22733	3	3	4	3	2	88888	600	88	1	2	2	3	2	8	2	8	888	2	8	2	8	8	8	1	2	1	88	8	1	2	1	8	3	1	8	1	1	2	0	0	88	88	2	1
2022	1	2	71	323.86504	705.00374	2	2	4	3	2	88888	300	88	1	2	2	2	2	8	2	1	15	2	8	2	8	1	3	1	5	3	88	2	8	2	1	8	6	1	8	3	0	88	88	3	3	0	5	0
2022	1	2	71	323.86504	312.8771	4	3	7	3	2	88888	450	88	1	2	2	3	2	8	2	8	888	2	8	2	8	8	8	1	2	1	88	8	1	2	1	8	6	1	8	1	0	88	88	0	88	88	5	0
2022	1	2	71	323.86504	271.60824	4	3	7	3	2	88888	450	88	1	2	3	3	2	8	2	8	888	2	8	2	8	8	8	2	8	8	88	8	8	8	6	8	6	1	8	1	1	1	0	0	88	88	0	88
2022	1	2	71	323.86504	226.18517	4	3	7	3	2	88888	450	88	1	2	3	3	2	8	2	8	888	2	8	2	8	8	8	1	3	4	88	8	2	2	1	8	6	1	8	1	0	88	88	0	88	88	5	0
2022	1	2	71	323.86504	362.14432	4	4	4	3	2	88888	400	88	1	2	3	2	2	8	1	1	12	2	8	2	8	1	3	1	5	4	88	4	8	2	1	8	6	1	8	1	0	88	88	0	88	88	5	0
2022	1	2	71	323.86504	408.20207	4	4	4	3	2	88888	400	88	1	2	2	3	2	8	2	8	888	2	8	2	8	8	8	1	3	1	88	8	2	2	1	8	6	1	8	1	0	88	88	0	88	88	5	1
2022	1	2	71	323.86504	417.16946	4	4	4	3	2	88888	400	88	1	2	2	3	2	8	2	8	888	2	8	2	8	8	8	1	4	5	14	8	3	2	1	8	6	1	8	1	1	1	30	2	1	0	7	0
2022	1	2	71	323.86504	271.60824	2	2	2	3	2	88888	250	88	1	2	2	2	2	8	3	3	888	2	8	2	8	8	8	1	4	2	88	2	8	2	1	8	6	1	8	1	0	88	88	6	0	30	6	1
2022	1	2	71	323.86504	226.18517	2	2	2	3	2	88888	250	88	1	2	3	3	2	8	3	8	888	2	8	2	8	8	8	1	1	8	88	8	8	8	1	8	6	1	8	1	0	88	88	6	0	30	6	1
2022	1	2	71	323.86504	226.18517	2	2	5	3	2	88888	200	88	1	2	2	3	2	8	3	8	888	2	8	2	8	8	8	2	8	8	88	8	8	8	1	8	6	1	8	1	0	88	88	0	88	88	3	0
2022	1	2	71	323.86504	306.15156	2	2	5	3	2	88888	200	88	1	2	2	3	2	8	2	8	888	2	8	2	8	8	8	2	8	8	88	8	8	8	1	8	6	1	8	1	0	88	88	0	88	88	5	0
2022	1	2	71	323.86504	226.18517	2	2	2	3	2	88888	300	88	1	2	3	3	2	8	3	8	888	2	8	2	8	8	8	2	8	8	88	8	8	8	6	8	6	1	8	1	0	88	88	0	88	88	6	0
2022	1	2	71	323.86504	271.60824	2	2	2	3	2	88888	300	88	1	2	2	2	2	8	3	1	5	2	8	2	8	1	4	1	4	3	88	1	8	2	6	2	6	1	8	1	0	88	88	0	88	88	4	0
2022	1	2	71	323.86504	543.21649	2	2	5	3	2	88888	200	88	1	2	3	2	2	8	3	3	888	2	8	2	8	8	8	1	5	5	20	4	8	2	6	2	6	1	8	1	3	0	50	0	88	88	2	0
2022	1	2	71	323.86504	226.18517	4	4	4	3	2	88888	600	88	1	2	4	3	2	8	2	8	888	2	8	2	8	8	8	1	4	2	88	8	1	2	1	8	5	1	8	1	0	88	88	0	88	88	6	0
2022	1	2	71	323.86504	271.60824	4	4	4	3	2	88888	600	88	1	2	2	2	2	8	2	3	888	2	8	2	8	8	8	1	4	2	88	1	8	2	6	2	6	1	8	6	1	3	0	0	88	88	5	0
2022	1	2	71	323.86504	312.8771	4	4	4	3	2	88888	600	88	1	2	3	3	2	8	2	8	888	2	8	2	8	8	8	1	2	1	88	8	1	2	1	8	4	1	8	1	2	1	0	1	1	0	7	1
2022	1	2	71	323.86504	379.34623	4	4	4	3	2	88888	600	88	1	2	2	3	2	8	2	8	888	2	8	2	8	8	8	1	4	3	88	1	8	2	6	2	6	1	8	1	2	1	0	1	1	0	5	1
2022	1	1	70	479.34525	453.12793	2	2	5	3	2	88888	350	88	1	2	3	3	2	8	2	8	888	2	8	2	8	8	8	1	2	1	88	8	1	2	1	8	6	1	8	1	0	88	88	0	88	88	6	1
2022	1	1	70	479.34525	647.83009	2	2	5	3	2	88888	350	88	1	2	3	3	2	8	2	8	888	2	8	2	8	8	8	1	3	3	88	8	3	2	1	8	4	1	8	1	0	88	88	0	88	88	5	0
2022	1	1	70	479.34525	507.24504	4	2	4	3	2	88888	300	88	1	2	3	3	2	8	3	8	888	2	8	2	8	8	8	1	5	3	88	8	1	2	6	2	6	1	8	1	0	88	88	0	88	88	5	0
2022	1	1	70	479.34525	561.46169	4	2	4	3	2	88888	300	88	1	2	3	2	2	8	2	1	25	1	2	2	8	1	4	1	4	5	30	4	8	1	6	2	5	1	8	3	0	88	88	6	0	30	6	3
2022	1	1	70	479.34525	402.00116	2	2	2	3	2	88888	60	88	1	2	2	3	2	8	3	8	888	2	8	2	8	8	8	1	5	2	88	4	8	2	1	8	6	1	8	1	0	88	88	7	2	0	7	4
2022	1	1	70	479.34525	334.77151	2	2	2	3	2	88888	60	88	1	2	2	3	2	8	3	8	888	2	8	2	8	8	8	1	2	1	88	8	1	2	1	8	6	1	8	1	0	88	88	0	88	88	2	1
2022	1	1	70	479.34525	463.08225	1	1	1	3	2	88888	250	88	1	2	2	3	2	8	2	8	888	2	8	2	8	8	8	1	2	1	88	8	1	2	1	8	6	1	8	1	5	2	0	2	0	30	6	0
2022	1	1	70	479.34525	906.25586	2	2	5	3	2	88888	300	88	1	2	4	3	2	8	3	8	888	2	8	2	8	8	8	1	2	3	88	8	1	2	1	8	6	1	8	1	0	88	88	3	0	50	3	1
2022	1	1	66	324.98119	313.95538	1	1	1	3	2	88888	200	88	1	2	2	2	1	1	2	3	888	1	1	2	8	2	4	1	5	5	14	8	4	1	6	2	6	6	2	6	2	1	30	3	1	0	6	1
2022	1	1	66	324.98119	307.20666	3	2	4	3	2	88888	300	88	1	2	3	3	2	8	3	8	888	2	8	2	8	8	8	1	4	2	88	8	1	2	1	8	6	1	8	1	0	88	88	2	1	10	0	88
2022	1	1	66	324.98119	353.71671	3	2	4	3	2	88888	300	88	1	2	1	2	2	8	2	1	15	2	8	2	8	1	3	1	5	3	88	3	8	1	6	2	6	1	8	1	0	88	88	0	88	88	6	0
2022	1	1	66	324.98119	410.47601	2	2	5	3	2	88888	250	88	1	2	2	2	2	8	2	3	888	2	8	2	8	8	8	1	4	3	88	3	8	2	6	2	6	6	2	1	0	88	88	0	88	88	5	1
2022	1	1	66	324.98119	226.96468	2	2	5	3	2	88888	250	88	1	2	4	3	2	8	3	8	888	2	8	2	8	8	8	2	8	8	88	8	8	8	1	8	6	1	8	1	0	88	88	0	88	88	5	0
2022	1	1	66	324.98119	380.65358	3	2	4	3	2	88888	400	88	1	2	2	3	2	8	2	8	888	2	8	2	8	8	8	1	3	2	88	3	8	2	6	2	5	1	8	1	3	0	40	0	88	88	7	0
2022	1	1	66	324.98119	313.95538	3	2	4	3	2	88888	400	88	1	2	2	3	2	8	2	8	888	2	8	2	8	8	8	1	1	8	88	8	8	8	1	8	6	1	8	1	0	88	88	0	88	88	7	0
2022	1	1	66	324.98119	226.96468	1	1	1	3	2	88888	80	88	1	2	2	3	2	8	2	8	888	2	8	2	8	8	8	2	8	8	88	8	8	8	1	8	6	1	8	1	0	88	88	0	88	88	6	0
2022	1	2	67	329.80475	445.72767	1	1	1	3	2	88888	50	88	1	2	1	3	2	8	3	8	888	2	8	2	8	8	8	1	3	1	88	8	1	2	1	8	6	1	8	1	0	88	88	3	0	30	5	0
2022	1	2	67	329.80475	349.00069	1	1	1	3	2	88888	300	88	1	2	2	1	2	8	2	3	888	2	8	2	8	8	8	1	4	1	88	8	2	2	6	2	6	1	8	1	0	88	88	0	88	88	5	0
2022	1	2	67	329.80475	230.33342	2	2	5	3	2	88888	300	88	1	2	2	3	2	8	3	8	888	2	8	2	8	8	8	1	1	8	88	8	8	8	1	8	6	1	8	1	0	88	88	0	88	88	6	1
2022	1	2	67	329.80475	416.56853	2	2	5	3	2	88888	300	88	1	2	3	2	2	8	2	3	888	1	3	2	8	8	8	1	2	1	88	1	8	2	6	2	6	1	8	1	0	88	88	0	88	88	4	0
2022	1	2	67	329.80475	230.33342	1	1	1	3	2	88888	50	88	1	2	3	3	2	8	3	8	888	2	8	2	8	8	8	1	1	8	88	8	8	8	1	8	6	1	8	1	0	88	88	0	88	88	1	0
2022	1	2	67	329.80475	230.33342	2	2	2	3	2	88888	100	88	1	1	3	3	2	8	3	8	888	2	8	2	8	8	8	1	2	1	88	8	1	2	1	8	6	1	8	1	0	88	88	6	1	30	3	1
2022	1	2	67	329.80475	276.58956	2	2	2	3	2	88888	100	88	1	1	3	2	2	8	3	3	888	2	8	2	8	8	8	1	4	2	88	1	8	2	6	2	6	1	8	1	0	88	88	0	88	88	3	0
2022	1	1	66	324.98119	380.65358	1	1	1	3	2	88888	250	88	1	2	2	3	2	8	2	8	888	2	8	2	8	8	8	1	4	4	88	3	8	2	6	2	3	1	8	1	3	1	0	0	88	88	4	0
2022	1	1	66	324.98119	453.92937	4	4	4	3	2	88888	400	88	1	2	2	3	2	8	3	8	888	2	8	2	8	8	8	1	4	1	88	8	1	2	1	8	6	1	8	1	0	88	88	0	88	88	4	1
2022	1	1	66	324.98119	627.91076	4	4	4	3	2	88888	400	88	1	2	1	3	2	8	2	8	888	2	8	2	8	8	8	1	1	8	88	8	8	8	1	8	6	1	8	1	0	88	88	2	1	0	6	1
2022	1	1	66	324.98119	226.96468	2	2	7	3	2	88888	250	88	1	2	3	3	2	8	3	8	888	2	8	2	8	8	8	2	8	8	88	8	8	8	1	8	6	1	8	1	0	88	88	0	88	88	3	0
2022	1	1	66	324.98119	542.69452	2	2	7	3	2	88888	250	88	1	2	2	2	2	8	2	1	12	2	8	2	8	1	4	1	4	5	20	4	8	2	1	8	6	6	2	1	2	1	30	0	88	88	3	0
2022	1	1	66	324.98119	343.89638	2	1	5	3	2	88888	350	88	1	2	1	3	2	8	2	8	888	2	8	2	8	8	8	1	4	4	88	8	3	2	6	2	6	1	8	1	4	2	0	4	0	30	5	1
2022	1	1	66	324.98119	460.81	3	3	4	3	2	88888	250	88	1	2	2	3	2	8	3	8	888	2	8	2	8	8	8	2	8	8	88	8	8	8	6	8	6	1	8	1	0	88	88	0	88	88	6	1
2022	1	1	66	324.98119	408.81645	3	3	4	3	2	88888	250	88	1	2	3	2	2	8	2	1	10	2	8	2	8	2	4	1	5	3	88	4	8	2	6	2	6	1	8	1	0	88	88	0	88	88	6	0
2022	1	1	66	324.98119	272.5443	2	2	2	3	2	88888	40	88	1	2	3	3	2	8	3	8	888	2	8	2	8	8	8	1	4	1	88	1	8	2	6	2	6	1	8	1	0	88	88	0	88	88	6	0
2022	1	1	66	324.98119	226.96468	2	2	2	3	2	88888	40	88	1	2	3	3	2	8	3	8	888	2	8	2	8	8	8	2	8	8	88	8	8	8	1	8	6	1	8	1	0	88	88	0	88	88	6	1
2022	1	1	66	324.98119	542.69452	1	1	1	3	2	88888	300	88	1	2	2	3	2	8	2	8	888	2	8	2	8	8	8	1	4	4	88	3	8	2	6	2	6	1	8	1	0	88	88	0	88	88	3	0
2022	1	1	66	324.98119	439.20868	1	1	1	3	2	88888	230	88	1	2	2	3	2	8	2	8	888	2	8	2	8	8	8	1	3	2	88	8	2	2	6	2	6	1	8	6	2	1	30	2	1	0	6	0
2022	1	1	66	324.98119	408.81645	3	3	4	3	2	88888	250	88	1	2	3	2	2	8	2	3	888	2	8	2	8	8	8	1	1	8	88	8	8	8	6	8	6	1	8	6	0	88	88	0	88	88	6	1
2022	1	1	66	324.98119	340.44703	3	3	4	3	2	88888	250	88	1	2	3	3	2	8	3	8	888	2	8	2	8	8	8	2	8	8	88	8	8	8	1	8	6	1	8	1	0	88	88	0	88	88	6	1
2022	1	1	66	324.98119	542.69452	1	1	1	3	2	88888	300	88	1	2	2	2	2	8	2	3	888	2	8	2	8	8	8	1	6	5	14	4	8	2	1	8	6	1	8	6	3	1	0	3	0	30	6	0
2022	1	2	64	271.52946	318.04506	2	2	2	3	2	88888	800	88	1	2	2	3	2	8	2	8	888	2	8	2	8	8	8	1	4	5	14	4	8	2	6	2	4	1	8	1	0	88	88	0	88	88	6	1
2022	1	2	64	271.52946	262.31714	2	2	2	3	2	88888	800	88	1	2	3	3	2	8	2	8	888	2	8	2	8	8	8	1	4	1	88	8	2	2	1	8	4	1	8	1	0	88	88	0	88	88	3	1
2022	1	2	64	271.52946	189.63435	1	1	1	3	2	88888	60	88	1	2	3	3	2	8	3	8	888	2	8	2	8	8	8	2	8	8	88	8	8	8	6	8	6	1	8	1	3	0	50	0	88	88	5	0
2022	1	2	64	271.52946	287.33355	2	2	4	3	2	88888	400	88	1	2	2	3	2	8	2	8	888	2	8	2	8	8	8	1	1	8	88	8	8	8	6	8	6	1	8	1	0	88	88	2	0	50	7	0
2022	1	2	64	271.52946	342.9624	2	2	4	3	2	88888	400	88	1	2	2	2	2	8	2	3	888	1	3	2	8	8	8	1	5	2	88	4	8	2	6	2	6	1	8	1	3	1	0	3	0	30	5	0
2022	1	2	64	271.52946	284.45153	3	3	4	3	2	88888	400	88	1	2	3	3	2	8	3	8	888	2	8	2	8	8	8	1	1	8	88	8	8	8	1	8	5	1	8	1	0	88	88	0	88	88	4	1
2022	1	2	64	271.52946	341.5758	3	3	4	3	2	88888	400	88	1	2	3	2	2	8	2	3	888	2	8	2	8	8	8	1	2	3	88	2	8	2	6	2	6	1	8	1	0	88	88	0	88	88	4	0
2022	1	2	64	271.52946	591.07734	2	2	5	3	2	88888	400	88	1	2	2	2	2	8	3	1	20	2	8	2	8	1	4	1	4	4	88	4	8	2	6	2	6	1	8	6	0	88	88	0	88	88	3	0
2022	1	2	64	271.52946	262.31714	2	2	2	3	2	88888	500	88	1	2	2	3	2	8	2	8	888	2	8	2	8	8	8	1	1	8	88	8	8	8	6	8	4	1	8	1	0	88	88	0	88	88	3	0
2022	1	2	64	271.52946	318.04506	2	2	2	3	2	88888	500	88	1	2	3	3	2	8	2	8	888	2	8	2	8	8	8	1	4	4	88	3	8	1	6	2	5	1	8	3	5	1	0	0	88	88	5	0
2022	1	2	64	271.52946	256.67842	1	1	1	3	1	5000	88888	88	1	2	2	3	2	8	2	8	888	2	8	2	8	8	8	1	4	4	88	8	3	2	1	8	6	1	8	5	1	0	30	2	0	40	6	0
2022	1	2	64	271.52946	318.04506	1	1	1	3	2	88888	400	88	1	2	2	2	2	8	2	3	888	2	8	2	8	8	8	1	5	2	88	1	8	2	6	2	6	1	8	1	0	88	88	0	88	88	7	1
2022	1	2	64	271.52946	318.04506	2	2	2	3	2	88888	800	88	1	2	2	2	2	8	2	2	888	2	8	2	8	1	4	1	3	4	88	3	8	2	1	8	6	1	8	1	2	1	0	3	0	30	7	0
2022	1	2	64	271.52946	262.31714	2	2	2	3	2	88888	800	88	1	2	1	3	2	8	2	8	888	2	8	2	8	8	8	1	2	1	88	8	1	2	1	8	6	1	8	1	3	1	0	0	88	88	7	0
2022	1	2	64	271.52946	318.04506	2	2	2	3	2	88888	700	88	1	2	2	2	2	8	2	3	888	1	3	2	8	8	8	1	4	3	88	2	8	1	6	2	6	1	8	6	1	1	0	0	88	88	6	1
2022	1	2	64	271.52946	262.31714	2	2	2	3	2	88888	700	88	1	2	3	3	2	8	2	8	888	2	8	2	8	8	8	1	2	1	88	8	1	2	1	8	6	1	8	1	0	88	88	0	88	88	5	0
2022	1	2	64	271.52946	295.53867	1	1	1	3	2	88888	200	88	1	2	3	2	2	8	2	1	20	2	8	2	8	2	4	1	5	4	88	4	8	2	1	8	6	1	8	1	1	3	0	0	88	88	7	0
2022	1	2	64	271.52946	189.63435	2	2	2	1	2	88888	80	88	2	2	3	3	2	8	2	8	888	2	8	2	8	8	8	2	8	8	88	8	8	8	1	8	6	1	8	1	0	88	88	0	88	88	7	0
2022	1	2	64	271.52946	227.7172	2	2	2	1	2	88888	80	88	2	2	3	2	2	8	3	1	4	2	8	2	8	2	4	2	8	8	88	8	8	8	1	8	6	1	8	1	0	88	88	0	88	88	5	0
2022	1	2	64	271.52946	189.63435	2	2	2	3	2	88888	100	88	1	2	4	3	2	8	2	8	888	2	8	2	8	8	8	2	8	8	88	8	8	8	1	8	6	1	8	1	0	88	88	0	88	88	3	2
2022	1	2	64	271.52946	227.7172	2	2	2	3	2	88888	100	88	1	2	3	3	2	8	2	8	888	2	8	2	8	8	8	1	1	8	88	8	8	8	1	8	6	1	8	1	0	88	88	0	88	88	7	1
2022	1	2	64	271.52946	262.31714	1	1	5	3	1	3000	88888	88	1	2	2	3	2	8	2	8	888	2	8	2	8	8	8	1	2	1	88	8	1	2	6	2	6	1	8	1	0	88	88	0	88	88	7	1
2022	1	2	64	271.52946	256.67842	1	1	1	3	2	88888	200	88	1	2	3	3	2	8	2	8	888	2	8	2	8	8	8	1	1	8	88	8	8	8	1	8	3	1	8	1	0	88	88	0	88	88	7	0
2022	1	2	64	271.52946	453.43409	2	2	5	3	2	88888	200	88	1	1	2	2	2	8	2	1	10	2	8	2	8	1	4	1	4	5	14	4	8	2	6	2	5	1	8	1	0	88	88	1	2	0	7	1
2022	1	2	64	271.52946	385.01764	3	3	6	3	2	88888	500	88	1	2	2	3	2	8	3	8	888	2	8	2	8	8	8	1	3	1	88	8	1	2	1	8	6	1	8	1	0	88	88	0	88	88	3	1
2022	1	2	64	271.52946	284.45153	3	3	6	3	2	88888	500	88	1	2	2	3	2	8	3	8	888	2	8	2	8	8	8	1	2	1	88	8	1	2	1	8	6	1	8	1	0	88	88	0	88	88	7	0
2022	1	2	64	271.52946	189.63435	2	2	2	3	2	88888	250	88	1	2	2	3	2	8	3	8	888	2	8	2	8	8	8	1	1	8	88	8	8	8	1	8	6	1	8	1	2	1	0	1	4	0	6	0
2022	1	2	64	271.52946	227.7172	2	2	2	3	2	88888	250	88	1	2	2	2	2	8	3	3	888	2	8	2	8	8	8	1	4	1	88	2	8	2	6	2	6	1	8	1	0	88	88	6	0	30	6	0
2022	1	2	64	271.52946	342.2379	4	4	4	3	2	88888	600	88	1	2	3	2	2	8	3	3	888	2	8	2	8	8	8	1	4	1	88	8	1	2	6	2	6	1	8	1	0	88	88	0	88	88	6	0
2022	1	2	64	271.52946	489.2923	4	4	4	3	2	88888	600	88	1	2	3	3	2	8	3	8	888	2	8	2	8	8	8	1	2	1	88	8	1	2	1	8	6	1	8	3	0	88	88	0	88	88	6	2
2022	1	2	64	271.52946	489.2923	4	4	4	3	2	88888	600	88	1	2	2	3	2	8	2	8	888	2	8	2	8	8	8	1	3	3	88	8	2	2	1	8	4	1	8	1	2	1	0	0	88	88	2	0
2022	1	2	64	271.52946	189.63435	3	3	4	3	2	88888	350	88	1	2	2	3	2	8	3	8	888	2	8	2	8	8	8	1	1	8	88	8	8	8	1	8	6	1	8	1	0	88	88	0	88	88	6	1
2022	1	2	64	271.52946	227.7172	3	3	4	3	2	88888	350	88	1	2	4	1	2	8	2	3	888	2	8	2	8	8	8	1	2	1	88	1	8	2	1	8	6	1	8	1	0	88	88	0	88	88	6	0
2022	1	2	64	271.52946	287.33355	3	3	4	3	2	88888	350	88	1	2	3	3	2	8	2	8	888	2	8	2	8	8	8	1	5	1	88	8	1	2	1	8	4	1	8	1	0	88	88	3	0	10	7	1
2022	1	2	64	271.52946	256.67842	3	3	4	3	2	88888	800	88	1	2	2	3	2	8	3	8	888	2	8	2	8	8	8	1	4	1	88	8	1	2	6	2	6	1	8	1	2	0	30	3	1	0	6	0
2022	1	2	64	271.52946	227.7172	3	3	4	3	2	88888	800	88	1	2	2	2	2	8	2	3	888	2	8	2	8	8	8	1	5	1	88	2	8	2	6	2	6	1	8	1	0	88	88	1	1	0	2	1
2022	1	2	64	271.52946	262.31714	3	3	4	3	2	88888	800	88	1	2	2	3	2	8	2	8	888	2	8	2	8	8	8	1	4	2	88	8	2	2	6	2	5	1	8	5	3	0	50	3	0	50	7	0
2022	1	2	65	552.89612	601.78436	3	3	7	3	2	88888	600	88	1	2	3	3	2	8	3	8	888	1	1	2	8	1	3	1	4	4	88	3	8	2	6	2	6	1	8	1	2	1	0	2	0	30	7	1
2022	1	2	65	552.89612	585.07686	3	3	7	3	2	88888	600	88	1	2	2	3	2	8	2	8	888	2	8	2	8	8	8	1	4	1	88	8	1	2	6	2	6	1	8	1	1	1	30	2	0	30	2	0
2022	1	2	65	552.89612	386.13894	3	3	7	3	2	88888	600	88	1	2	2	3	2	8	2	8	888	2	8	2	8	8	8	1	2	1	88	8	1	2	1	8	6	1	8	1	0	88	88	0	88	88	6	1
2022	1	2	65	552.89612	522.65601	2	2	4	3	2	88888	300	88	1	2	3	3	2	8	2	8	888	2	8	2	8	8	8	1	2	1	88	8	1	2	6	2	6	1	8	1	0	88	88	2	0	30	3	0
2022	1	2	65	552.89612	698.34994	2	2	4	3	2	88888	300	88	1	2	3	3	2	8	2	8	888	1	1	2	8	2	4	1	2	4	88	2	8	2	6	2	6	1	8	1	5	0	30	0	88	88	4	0
2022	1	2	65	552.89612	463.68433	1	1	1	3	2	88888	300	88	1	2	3	2	2	8	3	3	888	2	8	2	8	8	8	1	1	8	88	8	8	8	1	8	6	1	8	1	0	88	88	0	88	88	5	0
2022	1	2	65	552.89612	386.13894	2	2	2	3	2	88888	100	88	1	2	4	3	2	8	3	8	888	2	8	2	8	8	8	1	2	1	88	8	1	2	1	8	4	1	8	1	0	88	88	0	88	88	0	88
2022	1	2	65	552.89612	463.68433	2	2	2	3	2	88888	100	88	1	2	3	2	2	8	3	3	888	2	8	2	8	8	8	1	2	1	88	1	8	2	1	8	4	1	8	1	0	88	88	0	88	88	6	0
2022	1	2	65	552.89612	698.34994	4	3	1	3	2	88888	600	88	1	2	3	2	2	8	2	3	888	2	8	2	8	8	8	1	4	5	10	4	8	2	6	2	6	1	8	1	5	2	0	0	88	88	7	1
2022	1	2	65	552.89612	585.07686	4	3	1	3	2	88888	600	88	1	2	2	3	2	8	3	8	888	2	8	2	8	8	8	1	4	1	88	8	2	2	6	2	6	1	8	1	5	1	30	7	0	30	7	0
2022	1	2	65	552.89612	747.23332	4	3	1	3	2	88888	600	88	1	2	2	3	2	8	3	8	888	2	8	2	8	8	8	1	3	4	88	8	2	2	1	8	5	1	8	1	0	88	88	0	88	88	6	1
[truncated: 155,960 more rows]
[truncated: 102 more columns]
